# Supplementary material for: Integrated Transcriptomic and Metabolomic Analyses Reveal Key Antioxidant Mechanisms in Dendrobium huoshanense Under Combined Salt and Heat Stress
Source: Plants (Basel). 2025 Jul 25;14(15):2303. doi: 10.3390/plants14152303 (PMC12348163; doi:10.3390/plants14152303)
Supplement: Supplementary file 1 [file plants-14-02303-s001.zip]

Archive with 2 entries (2 files):
- Table S1 Primers used in this study.xlsx
- Table S2 KEGG pathway for combined analysis of transcriptome and metabolome in C vs SHT, S vs SHT, and HT vs SHT.xlsx
