# Supplementary material for: Integrated Transcriptomic and Metabolomic Analyses Reveal Key Antioxidant Mechanisms in Dendrobium huoshanense Under Combined Salt and Heat Stress
Source: Plants (Basel). 2025 Jul 25;14(15):2303. doi: 10.3390/plants14152303 (PMC12348163; doi:10.3390/plants14152303)
Supplement: Supplementary file 1 [file plants-14-02303-s001.zip › Table S1 Primers used in this study.xlsx]

## Sheet: Sheet1
Table S1 Primers used in this study.
Gene ID	Forward primer sequence(5'-3')	Reverse primer sequence(5'-3')
DhActin	TTGTGTTGGATTCTGGTGATGGTGT	TTTCCCGTTCTGCTGTTGTTGTGAA
Dhu000000833	TCAAGGAGAAGGGCAACGTC	GATCCCGTAGCGTTCAGAGG
Dhu000009786	TAATCCACTCACGTTGGGCC	TCGGGTTGCCCAAATAGTCC
Dhu000011608	GATACTTCGTGCCCAAACGC	TTTGGTCCGGCAGTCTTCTC
Dhu000016472	ATTAGAGTCACCACCAGCGC	CAGCTGCTGTGTGGGTATCA
Dhu000017166	TCCCTCAGATCATCACCGGT	GCCCAAATCTCCACCCTCAA
Dhu000020585	GTTGGTCGACATCGCATTCG	ACCAAGCTCCTTCCTTCGTG
Dhu000021217	GACAATCACTCGCACAAGGC	CAGATCACTCTGCTGCCACT
Dhu000025149	GCAAAGGAGGGAAAGCAAGC	TGTTTCAGTGCTCGCCATCT
