# Supplementary material for: Integrated Transcriptomic and Metabolomic Analyses Reveal Key Antioxidant Mechanisms in Dendrobium huoshanense Under Combined Salt and Heat Stress
Source: Plants (Basel). 2025 Jul 25;14(15):2303. doi: 10.3390/plants14152303 (PMC12348163; doi:10.3390/plants14152303)
Supplement: Supplementary file 1 [file plants-14-02303-s001.zip › Table S2 KEGG pathway for combined analysis of transcriptome and metabolome in C vs SHT, S vs SHT, and HT vs SHT.xlsx]

## Sheet: C vs SHT
pathway_id	pathway_name	pathway_class1	pathway_class2	GeneRatio	BgRatio	fold_enrichment	num_N	num_n	num_M	num_m	num_L	pvalue	rich_factor	num_m_up	num_m_down	DA_Score	id_type	kegg_name	kegg_type	pathway_url
map01200	Carbon metabolism	Metabolism	Global and overview maps	64/4737	259/13447	0.7014589003189383	13447	4737	259	64	478	0.0002890336872026036	0.13389121338912133	42	22	0.07722007722007722	{'K15634': {'gene_Dhu000022163': 'down', 'novel8055': 'down', 'novel1493': 'down'}, 'K00162': {'gene_Dhu000020250': 'up', 'gene_Dhu000014836': 'up'}, 'C00440': {'ID_1770': 'up'}, 'K00873': {'gene_Dhu000025745': 'up', 'gene_Dhu000016693': 'down', 'gene_Dhu000017662': 'up'}, 'K00261': {'gene_Dhu000011703': 'down', 'gene_Dhu000019189': 'up'}, 'K01962': {'novel2677': 'down', 'novel7093': 'down'}, 'K0…	K15634(['gpmB; 2,3-bisphosphoglycerate-dependent phosphoglycerate mutase [5.4.2.11]']);K00162(['PDHB, pdhB; pyruvate dehydrogenase E1 component beta subunit [1.2.4.1]']);C00440(['5-Methyltetrahydrofolate']);K00873(['PK, pyk; pyruvate kinase [2.7.1.40]']);K00261(['GLUD1_2, gdhA; glutamate dehydrogenase (NAD(P)+) [1.4.1.3]']);K01962(['accA; acetyl-CoA carboxylase carboxyl transferase subunit alpha …	K15634(down);K15918(nodiff);K01070(nodiff);K00205(nodiff);K00162(up);K01679(nodiff);C05345(nodiff);K00034(nodiff);C00440(up);K13034(nodiff);K00873(up_down);K01647(nodiff);K00261(up_down);K13831(nodiff);K00948(nodiff);K01079(nodiff);K01962(down);K02437(nodiff);K01783(up);K01900(nodiff);K00031(down);K01738(up);K23146(nodiff);K00600(up_down);K00927(nodiff);K00074(nodiff);K00026(nodiff);K15635(nodiff…	https://www.kegg.jp/kegg-bin/show_pathway?map01200/K00814%09,purple/K01738%09,red/K15634%09,green/K05298%09,purple/K00873%09,blue/K00863%09,purple/K11517%09,blue/K01623%09,red/K00948%09,purple/K00234%09,purple/K00161%09,red/K00034%09,purple/K01006%09,purple/K00844%09,purple/K18121%09,purple/C00311%09,red/K01100%09,purple/K01899%09,purple/K01803%09,purple/K00830%09,green/K02160%09,purple/K01455%09…
map04712	Circadian rhythm - plant	Organismal Systems	Environmental adaptation	58/4737	112/13447	1.4700496094574627	13447	4737	112	58	27	0.0003222888055745213	2.1481481481481484	20	38	-0.16071428571428573	{'K12126': {'gene_Dhu000019806': 'up', 'gene_Dhu000018107': 'down', 'gene_Dhu000017368': 'down', 'gene_Dhu000009577': 'up'}, 'K16240': {'gene_Dhu000024803': 'down', 'gene_Dhu000011724': 'down', 'gene_Dhu000019636': 'down', 'gene_Dhu000023735': 'down', 'gene_Dhu000027428': 'down'}, 'K10143': {'gene_Dhu000018711': 'down', 'novel8817': 'down'}, 'K12118': {'gene_Dhu000015642': 'up'}, 'K12129': {'gene…	K12126(['PIF3; phytochrome-interacting factor 3']);K16240(['SPA1; protein suppressor of PHYA-105 1']);K10143(['RFWD2, COP1; E3 ubiquitin-protein ligase RFWD2 [2.3.2.27]']);K12118(['CRY1; cryptochrome 1']);K12129(['PRR7; pseudo-response regulator 7']);K00660(['CHS; chalcone synthase [2.3.1.74]']);K12133(['LHY; MYB-related transcription factor LHY']);K16222(['CDF1; Dof zinc finger protein DOF5.5'])…	K16223(nodiff);K12125(nodiff);K12119(nodiff);K12124(nodiff);K12126(up_down);K03097(nodiff);K12121(nodiff);K16240(down);K10143(down);K12118(up);K12127(nodiff);K12129(up);K00660(up_down);K12133(up_down);K16222(up_down);K03115(up);K12120(down);K12116(nodiff);K12115(up);K16166(nodiff);K16221(up_down);K12130(down);K16241(down);K12135(up_down)	https://www.kegg.jp/kegg-bin/show_pathway?map04712/K16241%09,green/K12121%09,purple/K12126%09,blue/K12127%09,purple/K12129%09,red/K16222%09,blue/K12125%09,purple/K12120%09,green/K12118%09,red/K12124%09,purple/K12119%09,purple/K10143%09,green/K00660%09,blue/K16166%09,purple/K16221%09,blue/K12130%09,green/K03115%09,red/K12116%09,purple/K12115%09,red/K16223%09,purple/K16240%09,green/K12133%09,blue/K…
map03015	mRNA surveillance pathway	Genetic Information Processing	Translation	30/4737	141/13447	0.6039822313251497	13447	4737	141	30	63	0.0003645071182424468	0.47619047619047616	16	14	0.014184397163120567	{'K14406': {'gene_Dhu000002904': 'up'}, 'K14409': {'novel7147': 'down', 'gene_Dhu000001328': 'down'}, 'K14401': {'gene_Dhu000018612': 'down'}, 'K14326': {'gene_Dhu000023309': 'up'}, 'K11584': {'gene_Dhu000014796': 'up', 'gene_Dhu000004086': 'up'}, 'K12876': {'gene_Dhu000013247': 'up'}, 'K14399': {'novel5759': 'down'}, 'K13114': {'gene_Dhu000012452': 'up', 'gene_Dhu000027831': 'up'}, 'K15544': {'g…	K14406(['CSTF1; cleavage stimulation factor subunit 1']);K14409(['SMG7, EST1C; protein SMG7']);K14401(['CPSF1, CFT1; cleavage and polyadenylation specificity factor subunit 1']);K14326(['UPF1, RENT1; regulator of nonsense transcripts 1 [3.6.4.13 5.6.2.3]']);K11584(["PPP2R5; serine/threonine-protein phosphatase 2A regulatory subunit B'"]);K12876(['RBM8A, Y14; RNA-binding protein 8A']);K14399(["CLP…	K14407(nodiff);K13171(nodiff);K14406(up);K14409(down);K18655(nodiff);K14400(nodiff);K03267(nodiff);K14401(down);K14326(up);K12875(nodiff);K11584(up);K14328(nodiff);K12876(up);K14397(nodiff);K12883(nodiff);K06100(nodiff);K14325(nodiff);K14405(nodiff);K13126(nodiff);K14396(nodiff);K14399(down);K04354(nodiff);K13114(up);K14962(nodiff);K15544(up);K12882(nodiff);K14411(up_down);K04382(up);K18723(down)…	https://www.kegg.jp/kegg-bin/show_pathway?map03015/K14397%09,purple/K18723%09,green/K14405%09,purple/K15544%09,red/K00565%09,red/K14409%09,green/K13126%09,purple/K12881%09,red/K08873%09,green/K11583%09,red/K14324%09,purple/K12875%09,purple/K12876%09,red/K03265%09,green/K14408%09,green/K18655%09,purple/K14400%09,purple/K14406%09,red/K14326%09,red/K04382%09,red/K15542%09,purple/K14398%09,purple/K11…
map00230	Purine metabolism	Metabolism	Nucleotide metabolism	28/4737	128/13447	0.6209692315811696	13447	4737	128	28	315	0.0014653976431912145	0.08888888888888889	13	15	-0.015625	{'K00106': {'gene_Dhu000021451': 'down'}, 'C00330': {'ID_1322': 'up'}, 'K13811': {'gene_Dhu000023824': 'up'}, 'K01945': {'gene_Dhu000026704': 'down', 'gene_Dhu000026711': 'down'}, 'C00387': {'ID_1113': 'up'}, 'K00940': {'gene_Dhu000025982': 'up'}, 'K01513': {'novel4658': 'down', 'novel4916': 'down'}, 'K00942': {'gene_Dhu000026084': 'down', 'gene_Dhu000011201': 'down'}, 'K01952': {'gene_Dhu0000094…	K00106(['XDH; xanthine dehydrogenase/oxidase [1.17.1.4 1.17.3.2]']);C00330(["Deoxyguanosine; 2'-Deoxyguanosine"]);K13811(["PAPSS; 3'-phosphoadenosine 5'-phosphosulfate synthase [2.7.7.4 2.7.1.25]"]);K01945(['purD; phosphoribosylamine---glycine ligase [6.3.4.13]']);C00387(['Guanosine']);K00940(['ndk, NME; nucleoside-diphosphate kinase [2.7.4.6]']);K01513(['ENPP1_3, CD203; ectonucleotide pyrophosph…	K01933(nodiff);C00020(nodiff);K01510(nodiff);K07023(nodiff);K01490(nodiff);K01587(nodiff);C00147(nodiff);K00106(down);C00330(up);K00948(nodiff);K13811(up);K01951(nodiff);K15778(nodiff);K01945(down);C00387(up);K00940(up);K01513(down);K00942(down);K00088(nodiff);K00860(nodiff);K14641(nodiff);K01952(down);C00008(up);K01923(nodiff);C00242(nodiff);K05873(nodiff);K00759(nodiff);K06928(nodiff);K10808(no…	https://www.kegg.jp/kegg-bin/show_pathway?map00230/K01513%09,green/C01367%09,red/K00088%09,purple/K01427%09,purple/K01951%09,purple/K00942%09,green/K07023%09,purple/K01517%09,purple/K00602%09,purple/K18447%09,purple/K00948%09,purple/K14641%09,purple/K11808%09,green/K18151%09,purple/K01522%09,green/K00760%09,purple/C00064%09,red/K01488%09,purple/C00020%09,purple/K01510%09,purple/K00939%09,red/K059…
map03050	Proteasome	Genetic Information Processing	Folding, sorting and degradation	7/4737	49/13447	0.4055309267468862	13447	4737	49	7	49	0.001467093939280159	0.14285714285714285	4	3	0.02040816326530612	{'K03035': {'novel284': 'down', 'novel283': 'up'}, 'K02731': {'gene_Dhu000002771': 'up', 'gene_Dhu000014473': 'up'}, 'K06699': {'gene_Dhu000023333': 'down'}, 'K03028': {'gene_Dhu000016542': 'up'}, 'K02729': {'novel6583': 'down'}}	K03035(['PSMD12, RPN5; 26S proteasome regulatory subunit N5']);K02731(['PSMA7; 20S proteasome subunit alpha 4 [3.4.25.1]']);K06699(['PSME4; proteasome activator subunit 4']);K03028(['PSMD2, RPN1; 26S proteasome regulatory subunit N1']);K02729(['PSMA5; 20S proteasome subunit alpha 5 [3.4.25.1]'])	K06691(nodiff);K03035(up_down);K06700(nodiff);K03036(nodiff);K02731(up);K03062(nodiff);K02726(nodiff);K03030(nodiff);K02728(nodiff);K02725(nodiff);K02736(nodiff);K11599(nodiff);K03033(nodiff);K03064(nodiff);K06699(down);K03028(up);K10881(nodiff);K03066(nodiff);K03037(nodiff);K03420(nodiff);K03061(nodiff);K03063(nodiff);K03032(nodiff);K02730(nodiff);K03039(nodiff);K02729(down);K02727(nodiff);K0306…	https://www.kegg.jp/kegg-bin/show_pathway?map03050/K03030%09,purple/K06699%09,green/K03037%09,purple/K02727%09,purple/K03029%09,purple/K11599%09,purple/K03065%09,purple/K03061%09,purple/K02730%09,purple/K02736%09,purple/K02726%09,purple/K03031%09,purple/K03066%09,purple/K03063%09,purple/K02725%09,purple/K03035%09,blue/K03032%09,purple/K03064%09,purple/K03028%09,red/K06700%09,purple/K03033%09,purp…
map00941	Flavonoid biosynthesis	Metabolism	Biosynthesis of other secondary metabolites	27/4737	47/13447	1.6307520245779041	13447	4737	47	27	101	0.001998557705943116	0.26732673267326734	21	6	0.3191489361702128	{'K05278': {'gene_Dhu000010397': 'down', 'gene_Dhu000025136': 'up'}, 'K00660': {'gene_Dhu000016901': 'down', 'gene_Dhu000001149': 'up', 'gene_Dhu000024256': 'up', 'gene_Dhu000026929': 'up', 'novel4796': 'down'}, 'C05631': {'ID_1244': 'down'}, 'K13065': {'gene_Dhu000006337': 'up', 'gene_Dhu000016622': 'up', 'gene_Dhu000011565': 'up', 'gene_Dhu000017704': 'up', 'gene_Dhu000016392': 'up', 'gene_Dhu0…	K05278(['FLS; flavonol synthase [1.14.20.6]']);K00660(['CHS; chalcone synthase [2.3.1.74]']);C05631(['Eriodictyol']);K13065(['E2.3.1.133, HCT; shikimate O-hydroxycinnamoyltransferase [2.3.1.133]']);C00774(['Phloretin']);K05277(['ANS; anthocyanidin synthase [1.14.20.4]']);K00475(['F3H; naringenin 3-dioxygenase [1.14.11.9]']);K00487(['CYP73A; trans-cinnamate 4-monooxygenase [1.14.14.91]']);K09754([…	K22845(nodiff);K05278(up_down);K00660(up_down);C05631(down);K13065(up);C00774(up);K05277(down);K00475(up);C06561(nodiff);K00487(up);K09754(up);K13083(up);K00588(up);K01859(nodiff);C01460(down);C09833(up);C00509(up);K05280(up)	https://www.kegg.jp/kegg-bin/show_pathway?map00941/C09833%09,red/K05280%09,red/K00660%09,blue/C00509%09,red/K05277%09,green/K13065%09,red/K22845%09,purple/K01859%09,purple/C05631%09,green/K09754%09,red/C00774%09,red/K00487%09,red/K00588%09,red/C06561%09,purple/K13083%09,red/K05278%09,blue/C01460%09,green/K00475%09,red
map00030	Pentose phosphate pathway	Metabolism	Carbohydrate metabolism	10/4737	59/13447	0.48113838766579714	13447	4737	59	10	120	0.002486111900483601	0.08333333333333333	8	2	0.1016949152542373	{'K01807': {'novel8654': 'up', 'gene_Dhu000002501': 'up'}, 'K00131': {'novel2221': 'up'}, 'K00033': {'gene_Dhu000018872': 'up'}, 'K01783': {'novel5354': 'up'}, 'K00615': {'gene_Dhu000002663': 'up'}, 'K00036': {'gene_Dhu000026170': 'down'}, 'K00850': {'novel8671': 'down'}, 'K01623': {'gene_Dhu000008793': 'up', 'gene_Dhu000000088': 'up'}}	K01807(['rpiA; ribose 5-phosphate isomerase A [5.3.1.6]']);K00131(['gapN; glyceraldehyde-3-phosphate dehydrogenase (NADP+) [1.2.1.9]']);K00033(['PGD, gnd, gntZ; 6-phosphogluconate dehydrogenase [1.1.1.44 1.1.1.343]']);K01783(['rpe, RPE; ribulose-phosphate 3-epimerase [5.1.3.1]']);K00615(['E2.2.1.1, tktA, tktB; transketolase [2.2.1.1]']);K00036(['G6PD, zwf; glucose-6-phosphate 1-dehydrogenase [1.1…	K01057(nodiff);K01807(up);K00131(up);C05345(nodiff);K00034(nodiff);K00851(nodiff);K13831(nodiff);K00948(nodiff);K00033(up);K01835(nodiff);K01783(up);K00895(nodiff);K15778(nodiff);K03841(nodiff);K00615(up);K01810(nodiff);K00852(nodiff);K00616(nodiff);K13810(nodiff);K00036(down);K00850(down);K01623(up)	https://www.kegg.jp/kegg-bin/show_pathway?map00030/K01623%09,red/K00948%09,purple/K03841%09,purple/K00034%09,purple/K00036%09,green/K00850%09,green/K15778%09,purple/K00131%09,red/K00851%09,purple/K00852%09,purple/K13810%09,purple/C05345%09,purple/K01807%09,red/K01810%09,purple/K00895%09,purple/K13831%09,purple/K00033%09,red/K01057%09,purple/K01783%09,red/K00615%09,red/K00616%09,purple/K01835%09,p…
map00710	Carbon fixation in photosynthetic organisms	Metabolism	Energy metabolism	10/4737	59/13447	0.48113838766579714	13447	4737	59	10	59	0.002486111900483601	0.1694915254237288	8	2	0.1016949152542373	{'K00134': {'novel6541': 'up'}, 'C00149': {'ID_0721': 'up'}, 'K01807': {'novel8654': 'up', 'gene_Dhu000002501': 'up'}, 'K14272': {'novel2245': 'down'}, 'K00615': {'gene_Dhu000002663': 'up'}, 'K00025': {'gene_Dhu000006761': 'down'}, 'K01783': {'novel5354': 'up'}, 'K01623': {'gene_Dhu000008793': 'up', 'gene_Dhu000000088': 'up'}}	K00134(['GAPDH, gapA; glyceraldehyde 3-phosphate dehydrogenase (phosphorylating) [1.2.1.12]']);C00149(['(S)-Malate; L-Malate; L-Apple acid; L-Malic acid; L-2-Hydroxybutanedioic acid; Malate; Malic acid']);K01807(['rpiA; ribose 5-phosphate isomerase A [5.3.1.6]']);K14272(['GGAT; glutamate--glyoxylate aminotransferase [2.6.1.4 2.6.1.2 2.6.1.44]']);K00615(['E2.2.1.1, tktA, tktB; transketolase [2.2.1…	K03841(nodiff);K00927(nodiff);K00026(nodiff);K00134(up);C00149(up);K01807(up);K14272(down);K00615(up);K01006(nodiff);K00025(down);K00028(nodiff);K01803(nodiff);K00051(nodiff);K00029(nodiff);K01595(nodiff);K00855(nodiff);K01601(nodiff);K05298(nodiff);K14455(nodiff);K01783(up);K01610(nodiff);K01602(nodiff);K01623(up);K00814(nodiff);K01100(nodiff)	https://www.kegg.jp/kegg-bin/show_pathway?map00710/K00814%09,purple/K00029%09,purple/K05298%09,purple/K14272%09,green/K01623%09,red/K03841%09,purple/K01006%09,purple/K01602%09,purple/K01100%09,purple/K14455%09,purple/K01803%09,purple/K00051%09,purple/K01807%09,red/K00855%09,purple/K01610%09,purple/K00026%09,purple/K00025%09,green/K01595%09,purple/C00149%09,red/K00927%09,purple/K01601%09,purple/K0…
map00999	Biosynthesis of various plant secondary metabolites	Metabolism	Biosynthesis of other secondary metabolites	38/4737	73/13447	1.4776880344475578	13447	4737	73	38	134	0.004348123689411453	0.2835820895522388	21	17	0.0547945205479452	{'C09315': {'ID_0120': 'up'}, 'K05350': {'gene_Dhu000026322': 'up'}, 'K05953': {'gene_Dhu000018489': 'down', 'gene_Dhu000006218': 'down'}, 'C00493': {'ID_0245': 'up'}, 'C00079': {'ID_0395': 'up'}, 'K21568': {'gene_Dhu000000943': 'up'}, 'K21371': {'gene_Dhu000010126': 'down', 'novel666': 'down', 'gene_Dhu000003392': 'down'}, 'K23136': {'novel8261': 'down'}, 'C00590': {'ID_1385': 'up'}, 'K00789': {…	C09315(['Umbelliferone; 7-Hydroxycoumarin']);K05350(['bglB; beta-glucosidase [3.2.1.21]']);K05953(['NAS; nicotianamine synthase [2.5.1.43]']);C00493(['Shikimate; Shikimic acid; 3,4,5-Trihydroxy-1-cyclohexenecarboxylic acid']);C00079(['L-Phenylalanine; (S)-alpha-Amino-beta-phenylpropionic acid']);K21568(['PLR; pinoresinol/lariciresinol reductase [1.23.1.1 1.23.1.2 1.23.1.3 1.23.1.4]']);K21371(['UG…	C09315(up);K20508(nodiff);K05350(up);K05953(down);C00493(up);C00079(up);K21568(up);K21371(down);K22374(nodiff);K23136(down);K14271(nodiff);C00590(up);K00789(up);C06098(up);K01188(down);K13832(down);C00082(up);K21202(up);K23279(nodiff);C00019(up);K23260(up_down);K05349(up);C01772(nodiff);C18167(up)	https://www.kegg.jp/kegg-bin/show_pathway?map00999/K23279%09,purple/C00019%09,red/K20508%09,purple/K05350%09,red/K22374%09,purple/C09315%09,red/K01188%09,green/C06098%09,red/C18167%09,red/C00082%09,red/K21371%09,green/C00590%09,red/K05953%09,green/K21202%09,red/C01772%09,purple/K00789%09,red/K13832%09,green/C00493%09,red/K23136%09,green/C00079%09,red/K14271%09,purple/K23260%09,blue/K21568%09,red/…
map03250	Viral life cycle - HIV-1	Genetic Information Processing	Information processing in viruses	6/4737	41/13447	0.4154219249602249	13447	4737	41	6	60	0.004890595011283271	0.1	1	5	-0.0975609756097561	{'K12182': {'novel9801': 'down'}, 'K12195': {'novel2734': 'down'}, 'K14290': {'gene_Dhu000015426': 'down'}, 'K25057': {'gene_Dhu000018202': 'down'}, 'K09578': {'gene_Dhu000015811': 'up'}, 'K15188': {'novel7398': 'down'}}	K12182(['HGS, HRS, VPS27; hepatocyte growth factor-regulated tyrosine kinase substrate']);K12195(['CHMP6, VPS20; charged multivesicular body protein 6']);K14290(['XPO1, CRM1; exportin-1']);K25057(['PSIP1, LEDGF; PC4 and SFRS1-interacting protein']);K09578(['PIN1; peptidyl-prolyl cis-trans isomerase NIMA-interacting 1 [5.2.1.8]']);K15188(['CCNT; cyclin T'])	K12182(down);K15171(nodiff);K22544(nodiff);K06062(nodiff);K11648(nodiff);K15436(nodiff);K12195(down);K14754(nodiff);K15172(nodiff);K12200(nodiff);K14290(down);K25057(down);K09578(up);K12183(nodiff);K15188(down);K04498(nodiff);K07936(nodiff);K12196(nodiff);K12194(nodiff);K14398(nodiff)	https://www.kegg.jp/kegg-bin/show_pathway?map03250/K04498%09,purple/K15171%09,purple/K12195%09,green/K12194%09,purple/K25057%09,green/K15188%09,green/K12200%09,purple/K12196%09,purple/K09578%09,red/K14398%09,purple/K12183%09,purple/K22544%09,purple/K15436%09,purple/K14754%09,purple/K14290%09,green/K06062%09,purple/K11648%09,purple/K12182%09,green/K15172%09,purple/K07936%09,purple
map00520	Amino sugar and nucleotide sugar metabolism	Metabolism	Carbohydrate metabolism	33/4737	138/13447	0.67882350781544	13447	4737	138	33	274	0.005300532142474939	0.12043795620437957	23	10	0.09420289855072464	{'K12373': {'gene_Dhu000009104': 'up', 'gene_Dhu000021946': 'up'}, 'K01784': {'gene_Dhu000025502': 'up'}, 'K15920': {'gene_Dhu000027395': 'down', 'gene_Dhu000016277': 'down'}, 'K01809': {'gene_Dhu000017859': 'up'}, 'K08678': {'gene_Dhu000017184': 'up', 'gene_Dhu000008538': 'down', 'gene_Dhu000027779': 'down'}, 'K00012': {'gene_Dhu000012642': 'up', 'gene_Dhu000019338': 'up'}, 'K12447': {'novel7385…	K12373(['HEXA_B; hexosaminidase [3.2.1.52]']);K01784(['galE, GALE; UDP-glucose 4-epimerase [5.1.3.2]']);K15920(['XYL4; xylan 1,4-beta-xylosidase [3.2.1.37]']);K01809(['manA, MPI; mannose-6-phosphate isomerase [5.3.1.8]']);K08678(['UXS1, uxs; UDP-glucuronate decarboxylase [4.1.1.35]']);K00012(['UGDH, ugd; UDPglucose 6-dehydrogenase [1.1.1.22]']);K12447(['USP; UDP-sugar pyrophosphorylase [2.7.7.64]…	K12373(up);K22292(nodiff);K18676(nodiff);C00636(nodiff);C05345(nodiff);K00820(nodiff);C00052(nodiff);K01784(up);K12449(nodiff);K15920(down);K00884(nodiff);K15778(nodiff);K01809(up);K08678(up_down);K00012(up);K15921(nodiff);K12447(down);K00621(nodiff);K18674(nodiff);K01836(nodiff);K12448(nodiff);K13648(up_down);K00523(nodiff);C00267(nodiff);K00847(up_down);K02377(nodiff);K12446(nodiff);K01183(down…	https://www.kegg.jp/kegg-bin/show_pathway?map00520/K15920%09,green/K00012%09,red/K02377%09,purple/K18676%09,purple/K00966%09,red/K25314%09,green/K00770%09,purple/K12446%09,purple/K18674%09,purple/K13648%09,blue/K01836%09,purple/K12448%09,purple/K00975%09,purple/K12451%09,red/K00963%09,purple/K00844%09,purple/K00972%09,purple/C00275%09,purple/K15778%09,purple/K00523%09,purple/C00636%09,purple/C009…
map01110	Biosynthesis of secondary metabolites	Metabolism	Global and overview maps	554/4737	1438/13447	1.093636254467611	13447	4737	1438	554	4339	0.006026690154765831	0.12767918875316894	326	228	0.06815020862308763	{'K13545': {'novel7555': 'up'}, 'K15634': {'gene_Dhu000022163': 'down', 'novel8055': 'down', 'novel1493': 'down'}, 'K17744': {'gene_Dhu000012810': 'up'}, 'K22395': {'gene_Dhu000026100': 'down'}, 'K01850': {'gene_Dhu000013295': 'down', 'gene_Dhu000011504': 'up'}, 'K14652': {'gene_Dhu000007362': 'down'}, 'C00493': {'ID_0245': 'up'}, 'K00801': {'gene_Dhu000002024': 'down'}, 'K15472': {'gene_Dhu00000…	K13545(['RCCR, ACD2; red chlorophyll catabolite reductase [1.3.7.12]']);K15634(['gpmB; 2,3-bisphosphoglycerate-dependent phosphoglycerate mutase [5.4.2.11]']);K17744(['GalDH; L-galactose dehydrogenase [1.1.1.316]']);K22395(['K22395; cinnamyl-alcohol dehydrogenase [1.1.1.195]']);K01850(['E5.4.99.5; chorismate mutase [5.4.99.5]']);K14652(['ribBA; 3,4-dihydroxy 2-butanone 4-phosphate synthase / GTP …	K13545(up);K15634(down);K17744(up);C05625(nodiff);K00645(nodiff);K13523(nodiff);K01679(nodiff);K22395(down);K01850(up_down);K14652(down);K11752(nodiff);C00493(up);K00948(nodiff);K00801(down);K14760(nodiff);K15472(down);K01091(nodiff);K01859(nodiff);K05954(up);K01900(nodiff);K01177(up);K14163(nodiff);K15778(nodiff);C00135(up);C00263(up);K10206(nodiff);K15891(up);K00099(nodiff);C00156(down);K00088(…	https://www.kegg.jp/kegg-bin/show_pathway?map01110/K01823%09,purple/K10246%09,blue/K00430%09,blue/K00088%09,purple/C08540%09,red/K15634%09,green/K00213%09,purple/K00873%09,blue/K02078%09,red/K11517%09,blue/K23452%09,purple/K00549%09,purple/K01755%09,purple/C00350%09,blue/K01006%09,purple/K20772%09,purple/K01640%09,red/K21202%09,red/C00092%09,purple/K20884%09,purple/K03183%09,blue/K00953%09,purple…
map00062	Fatty acid elongation	Metabolism	Lipid metabolism	18/4737	30/13447	1.703229892336922	13447	4737	30	18	64	0.006569922137916814	0.28125	10	8	0.06666666666666667	{'K10258': {'gene_Dhu000002380': 'up'}, 'C00249': {'ID_0431': 'up'}, 'K07512': {'gene_Dhu000006859': 'down'}, 'K10246': {'gene_Dhu000022444': 'down', 'gene_Dhu000020132': 'up'}, 'K10703': {'gene_Dhu000006633': 'up'}, 'K10251': {'gene_Dhu000011447': 'down', 'novel3410': 'up'}, 'K07508': {'novel10039': 'down'}, 'K15397': {'gene_Dhu000013217': 'up', 'gene_Dhu000016804': 'down', 'gene_Dhu000003727': …	K10258(['TER, TSC13, CER10; very-long-chain enoyl-CoA reductase [1.3.1.93]']);C00249(['Hexadecanoic acid; Hexadecanoate; Hexadecylic acid; Palmitic acid; Palmitate; Cetylic acid']);K07512(['MECR, NRBF1; mitochondrial enoyl-[acyl-carrier protein] reductase / trans-2-enoyl-CoA reductase [1.3.1.- 1.3.1.38]']);K10246(['ELO3; fatty acid elongase 3 [2.3.1.199]']);K10703(['HACD, PHS1, PAS2; very-long-ch…	K10258(up);C00249(up);K07512(down);K10246(up_down);K10703(up);K10251(up_down);K07508(down);K15397(up_down);K01074(nodiff)	https://www.kegg.jp/kegg-bin/show_pathway?map00062/C00249%09,red/K10246%09,blue/K07508%09,green/K01074%09,purple/K10258%09,red/K15397%09,blue/K07512%09,green/K10703%09,red/K10251%09,blue
map04016	MAPK signaling pathway - plant	Environmental Information Processing	Signal transduction	168/4737	403/13447	1.1833855331373158	13447	4737	403	168	54	0.006864218785719543	3.111111111111111	72	96	-0.05955334987593052	{'K14496': {'gene_Dhu000000163': 'down', 'gene_Dhu000017452': 'down', 'gene_Dhu000028192': 'up'}, 'K00940': {'gene_Dhu000025982': 'up'}, 'K20716': {'gene_Dhu000026357': 'up'}, 'K13422': {'gene_Dhu000027551': 'up', 'gene_Dhu000008377': 'down', 'gene_Dhu000019634': 'down', 'gene_Dhu000009293': 'up', 'gene_Dhu000009255': 'up', 'gene_Dhu000008980': 'up', 'gene_Dhu000001854': 'down', 'gene_Dhu00000889…	K14496(['PYL; abscisic acid receptor PYR/PYL family']);K00940(['ndk, NME; nucleoside-diphosphate kinase [2.7.4.6]']);K20716(['MAPKKK17_18; mitogen-activated protein kinase kinase kinase 17/18']);K13422(['MYC2; transcription factor MYC2']);K13420(['FLS2; LRR receptor-like serine/threonine-protein kinase FLS2 [2.7.11.1]']);K16224(['FRK1; senescence-induced receptor-like serine/threonine-protein kin…	K14496(up_down);K00940(up);K20716(up);K13422(up_down);K13420(up_down);K14514(nodiff);K16224(down);K20772(nodiff);K20607(nodiff);K13425(down);K20547(up);K13416(up_down);K14513(down);K14509(up);K17686(up_down);K20538(down);K20718(up_down);K20726(nodiff);K20557(up_down);K20725(up);K14498(up);K14510(up_down);K20717(nodiff);K14516(up);K20604(up);K20600(down);K20606(nodiff);K20551(nodiff);K20728(up);K0…	https://www.kegg.jp/kegg-bin/show_pathway?map04016/K13425%09,green/K13447%09,blue/K20538%09,green/K13414%09,purple/K20717%09,purple/K20600%09,green/K14510%09,blue/K20604%09,red/K20728%09,red/K13416%09,blue/K14513%09,green/K13422%09,blue/K20551%09,purple/K14512%09,purple/K20718%09,blue/K20607%09,purple/K14498%09,red/K20772%09,purple/K20535%09,green/K14496%09,blue/K20606%09,purple/K20725%09,red/K14…
map00480	Glutathione metabolism	Metabolism	Metabolism of other amino acids	37/4737	74/13447	1.4193582436141017	13447	4737	74	37	95	0.009984034282053168	0.3894736842105263	15	22	-0.0945945945945946	{'K22596': {'gene_Dhu000018857': 'up', 'gene_Dhu000009944': 'up', 'gene_Dhu000019817': 'up'}, 'C01879': {'ID_0323': 'up'}, 'K00799': {'novel9042': 'down', 'novel9156': 'down', 'gene_Dhu000020586': 'down', 'novel2754': 'down', 'novel2938': 'down', 'novel2751': 'down', 'novel2750': 'down', 'novel2940': 'down', 'gene_Dhu000014903': 'up', 'novel2937': 'down', 'gene_Dhu000003421': 'up', 'novel1572': '…	K22596(['GGCT; gamma-glutamylcyclotransferase, plant [4.3.2.9]']);C01879(['5-Oxoproline; Pidolic acid; Pyroglutamic acid; 5-Pyrrolidone-2-carboxylic acid; Pyroglutamate; 5-Oxo-L-proline; L-Pyroglutamic acid; L-5-Pyrrolidone-2-carboxylic acid']);K00799(['GST, gst; glutathione S-transferase [2.5.1.18]']);K00033(['PGD, gnd, gntZ; 6-phosphogluconate dehydrogenase [1.1.1.44 1.1.1.343]']);K00031(['IDH1…	K00383(nodiff);K22596(up);K01919(nodiff);K25210(nodiff);C01879(up);K00797(nodiff);K00799(up_down);K00033(up);K00031(down);K01255(nodiff);K00432(nodiff);K00434(up);K01469(down);K21888(nodiff);C00025(up);K24138(nodiff);K10807(down);C00051(up);K00310(up);K21456(down);K18592(up);C00127(up);K10808(nodiff);K00036(down)	https://www.kegg.jp/kegg-bin/show_pathway?map00480/K24138%09,purple/K00797%09,purple/K25210%09,purple/K01469%09,green/C01879%09,red/K01255%09,purple/K00031%09,green/K00799%09,blue/C00051%09,red/C00127%09,red/K00036%09,green/K00383%09,purple/K00434%09,red/K18592%09,red/K21888%09,purple/K10807%09,green/K00432%09,purple/K00310%09,red/K01919%09,purple/K21456%09,green/K10808%09,purple/K00033%09,red/C0…
map00051	Fructose and mannose metabolism	Metabolism	Carbohydrate metabolism	14/4737	68/13447	0.5844416297234536	13447	4737	68	14	165	0.010665419877097048	0.08484848484848485	12	2	0.14705882352941177	{'K19355': {'gene_Dhu000023345': 'up', 'gene_Dhu000026299': 'up'}, 'K17497': {'gene_Dhu000002596': 'up'}, 'K01809': {'gene_Dhu000017859': 'up'}, 'K01711': {'gene_Dhu000016231': 'up'}, 'K00966': {'gene_Dhu000027608': 'up'}, 'K00847': {'gene_Dhu000024131': 'up', 'gene_Dhu000004438': 'up', 'gene_Dhu000013188': 'down', 'gene_Dhu000018076': 'up', 'gene_Dhu000024513': 'up'}, 'K00850': {'novel8671': 'do…	K19355(['MAN; mannan endo-1,4-beta-mannosidase [3.2.1.78]']);K17497(['PMM; phosphomannomutase [5.4.2.8]']);K01809(['manA, MPI; mannose-6-phosphate isomerase [5.3.1.8]']);K01711(['gmd, GMDS; GDPmannose 4,6-dehydratase [4.2.1.47]']);K00966(['GMPP; mannose-1-phosphate guanylyltransferase [2.7.7.13]']);K00847(['E2.7.1.4, scrK; fructokinase [2.7.1.4]']);K00850(['pfkA, PFK; 6-phosphofructokinase 1 [2.7…	K01805(nodiff);K00863(nodiff);C00636(nodiff);C05345(nodiff);C00247(nodiff);K19355(up);K00895(nodiff);K17497(up);K15778(nodiff);K01809(up);K00844(nodiff);K03841(nodiff);C01487(nodiff);K01103(nodiff);K01711(up);K00966(up);C01094(nodiff);K01803(nodiff);C00267(nodiff);K00847(up_down);K00850(down);K02377(nodiff);K01623(up);C00275(nodiff);K18447(nodiff);C03267(nodiff)	https://www.kegg.jp/kegg-bin/show_pathway?map00051/K02377%09,purple/K00966%09,red/K00863%09,purple/K01623%09,red/C00247%09,purple/K03841%09,purple/K01103%09,purple/K00850%09,green/K19355%09,red/K00844%09,purple/C00275%09,purple/K15778%09,purple/C01094%09,purple/C00636%09,purple/K01805%09,purple/C00267%09,purple/K01803%09,purple/C05345%09,purple/K01711%09,red/K17497%09,red/K00847%09,blue/K00895%09…
map01250	Biosynthesis of nucleotide sugars	Metabolism	Global and overview maps	25/4737	106/13447	0.6695086054783499	13447	4737	106	25	411	0.01071980758079393	0.06082725060827251	19	6	0.12264150943396226	{'K01784': {'gene_Dhu000025502': 'up'}, 'K01809': {'gene_Dhu000017859': 'up'}, 'K08678': {'gene_Dhu000017184': 'up', 'gene_Dhu000008538': 'down', 'gene_Dhu000027779': 'down'}, 'K00847': {'gene_Dhu000024131': 'up', 'gene_Dhu000004438': 'up', 'gene_Dhu000013188': 'down', 'gene_Dhu000018076': 'up', 'gene_Dhu000024513': 'up'}, 'K17497': {'gene_Dhu000002596': 'up'}, 'K01711': {'gene_Dhu000016231': 'up…	K01784(['galE, GALE; UDP-glucose 4-epimerase [5.1.3.2]']);K01809(['manA, MPI; mannose-6-phosphate isomerase [5.3.1.8]']);K08678(['UXS1, uxs; UDP-glucuronate decarboxylase [4.1.1.35]']);K00847(['E2.7.1.4, scrK; fructokinase [2.7.1.4]']);K17497(['PMM; phosphomannomutase [5.4.2.8]']);K01711(['gmd, GMDS; GDPmannose 4,6-dehydratase [4.2.1.47]']);C00137(['myo-Inositol; D-myo-Inositol; 1D-myo-Inositol; …	K22292(nodiff);K00820(nodiff);C00052(nodiff);K01784(up);K12449(nodiff);K15778(nodiff);K01809(up);K08678(up_down);K01836(nodiff);K00469(nodiff);C00267(nodiff);K00847(up_down);K12446(nodiff);K16190(nodiff);K00963(nodiff);K10046(nodiff);K01835(nodiff);K17497(up);C00984(nodiff);K00844(nodiff);K16704(nodiff);K13379(nodiff);K01711(up);C00137(up);K00966(up);K01810(nodiff);K06041(nodiff);K06118(down);C02…	https://www.kegg.jp/kegg-bin/show_pathway?map01250/K00067%09,red/K00012%09,red/K02377%09,purple/K00966%09,red/K25314%09,green/K12446%09,purple/K18674%09,purple/K01836%09,purple/K12448%09,purple/K12451%09,red/K01627%09,purple/K00975%09,purple/K00963%09,purple/K00844%09,purple/K00972%09,purple/C00275%09,purple/K15778%09,purple/C00984%09,purple/C00636%09,purple/K00523%09,purple/K12449%09,purple/C023…

## Sheet: S vs SHT
pathway_id	pathway_name	pathway_class1	pathway_class2	GeneRatio	BgRatio	fold_enrichment	num_N	num_n	num_M	num_m	num_L	pvalue	rich_factor	num_m_up	num_m_down	DA_Score	id_type	kegg_name	kegg_type	pathway_url
map00240	Pyrimidine metabolism	Metabolism	Nucleotide metabolism	18/4879	84/13851	0.6083360173337627	13851	4879	84	18	174	0.008057554559272002	0.10344827586206896	4	14	-0.11904761904761904	{'K01489': {'gene_Dhu000021623': 'up'}, 'K00876': {'gene_Dhu000026761': 'down'}, 'K13998': {'gene_Dhu000006848': 'down', 'gene_Dhu000024373': 'down'}, 'K16330': {'gene_Dhu000024412': 'down'}, 'K16904': {'gene_Dhu000014076': 'down'}, 'K01937': {'gene_Dhu000014152': 'down', 'gene_Dhu000006248': 'down'}, 'C00380': {'ID_1346': 'down'}, 'K05961': {'gene_Dhu000004922': 'up'}, 'K01464': {'gene_Dhu000009…	K01489(['cdd, CDA; cytidine deaminase [3.5.4.5]']);K00876(['udk, UCK; uridine kinase [2.7.1.48]']);K13998(['DHFR-TS; dihydrofolate reductase / thymidylate synthase [1.5.1.3 2.1.1.45]']);K16330(['K16330; pseudouridylate synthase / pseudouridine kinase [4.2.1.70 2.7.1.83]']);K16904(['DCTPP1; dCTP diphosphatase [3.6.1.12]']);K01937(['pyrG, CTPS; CTP synthase [6.3.4.2]']);C00380(['Cytosine']);K05961(…	K01489(up);C00178(nodiff);K03787(nodiff);K01465(nodiff);K01520(nodiff);K01240(nodiff);K13800(nodiff);K00876(down);K13998(down);K16330(down);K16904(down);K00761(nodiff);K14641(nodiff);K01937(down);K00254(nodiff);K07023(nodiff);K09903(nodiff);C00380(down);K24242(nodiff);K05961(up);K08723(nodiff);K13421(nodiff);K02566(nodiff);K00940(nodiff);K01955(nodiff);K01464(up);C00064(up);K10807(down);K09020(no…	https://www.kegg.jp/kegg-bin/show_pathway?map00240/K10807%09,green/K16330%09,green/K00207%09,purple/K00857%09,purple/K13421%09,purple/C00064%09,red/K24242%09,purple/K14641%09,purple/C00106%09,green/K01240%09,purple/K16904%09,green/K01956%09,purple/K02566%09,purple/K01510%09,green/K10808%09,purple/K08723%09,purple/K01520%09,purple/K07023%09,purple/K06287%09,purple/K01465%09,purple/K13998%09,green/…
map00510	N-Glycan biosynthesis	Metabolism	Glycan biosynthesis and metabolism	8/4879	46/13851	0.49372198508247417	13851	4879	46	8	53	0.012457484842006105	0.1509433962264151	2	6	-0.08695652173913043	{'K09659': {'gene_Dhu000026965': 'down'}, 'K01231': {'gene_Dhu000024139': 'down'}, 'K01230': {'novel2201': 'down'}, 'K03848': {'gene_Dhu000022602': 'up'}, 'K00737': {'gene_Dhu000015171': 'down', 'gene_Dhu000002271': 'down'}, 'K07432': {'gene_Dhu000022340': 'up', 'novel1509': 'down'}}	K09659(['DPM3; dolichol-phosphate mannosyltransferase subunit 3']);K01231(['MAN2; alpha-mannosidase II [3.2.1.114]']);K01230(['MAN1A_C, MNS1_2; mannosyl-oligosaccharide alpha-1,2-mannosidase [3.2.1.113]']);K03848(['ALG6; alpha-1,3-glucosyltransferase [2.4.1.267]']);K00737(['MGAT3; beta-1,4-mannosyl-glycoprotein beta-1,4-N-acetylglucosaminyltransferase [2.4.1.144]']);K07432(['ALG13; beta-1,4-N-ace…	K00721(nodiff);K05546(nodiff);K07441(nodiff);K09659(down);K07252(nodiff);K00717(nodiff);K03845(nodiff);K00902(nodiff);K01001(nodiff);K12345(nodiff);K01231(down);K03844(nodiff);K01230(down);K09658(nodiff);K03842(nodiff);K03848(up);K03849(nodiff);K03846(nodiff);K00736(nodiff);K23741(nodiff);K00744(nodiff);K03843(nodiff);K00726(nodiff);K12668(nodiff);K07151(nodiff);K00737(down);K12666(nodiff);K07432…	https://www.kegg.jp/kegg-bin/show_pathway?map00510/K03846%09,purple/K03847%09,purple/K03845%09,purple/K07252%09,purple/K00736%09,purple/K00744%09,purple/K07151%09,purple/K03843%09,purple/K00726%09,purple/K00729%09,purple/K12668%09,purple/K07441%09,purple/K12345%09,purple/K00717%09,purple/K12666%09,purple/K09658%09,purple/K09659%09,green/K03848%09,red/K01228%09,purple/K03844%09,purple/K01230%09,gr…
map00480	Glutathione metabolism	Metabolism	Metabolism of other amino acids	39/4879	80/13851	1.3839644394343102	13851	4879	80	39	95	0.013424291411835144	0.4105263157894737	10	29	-0.2375	{'C00127': {'ID_1136': 'up'}, 'C00025': {'ID_1139': 'up'}, 'K00434': {'novel5753': 'up'}, 'K10807': {'gene_Dhu000016740': 'down'}, 'C00051': {'ID_1137': 'up'}, 'K00033': {'gene_Dhu000018872': 'up'}, 'K22596': {'gene_Dhu000019817': 'up', 'gene_Dhu000018857': 'up', 'gene_Dhu000009944': 'up'}, 'K18592': {'gene_Dhu000018714': 'down', 'gene_Dhu000020870': 'down'}, 'K01255': {'gene_Dhu000016449': 'up'}…	C00127(['Glutathione disulfide; GSSG; Oxiglutatione; Oxidized glutathione']);C00025(['L-Glutamate; L-Glutamic acid; L-Glutaminic acid; Glutamate']);K00434(['E1.11.1.11; L-ascorbate peroxidase [1.11.1.11]']);K10807(['RRM1; ribonucleoside-diphosphate reductase subunit M1 [1.17.4.1]']);C00051(['Glutathione; 5-L-Glutamyl-L-cysteinylglycine; N-(N-gamma-L-Glutamyl-L-cysteinyl)glycine; gamma-L-Glutamyl-…	K21456(nodiff);K00310(nodiff);C00127(up);K00797(nodiff);K00432(nodiff);K24138(nodiff);K00383(nodiff);K00036(nodiff);C00025(up);K00434(up);K10807(down);C00051(up);K00033(up);K22596(up);K21888(nodiff);K10808(nodiff);K18592(down);K01255(up);K01469(nodiff);K01919(nodiff);C01879(up);K00799(down);K25210(nodiff);K00031(down)	https://www.kegg.jp/kegg-bin/show_pathway?map00480/K00799%09,green/K21456%09,purple/K24138%09,purple/K10807%09,green/C00051%09,red/K00432%09,purple/K00031%09,green/K01255%09,red/K22596%09,red/K00036%09,purple/K18592%09,green/K00434%09,red/K00797%09,purple/K10808%09,purple/K01919%09,purple/C01879%09,red/K00033%09,red/K00310%09,purple/K00383%09,purple/K21888%09,purple/C00127%09,red/C00025%09,red/K2…
map00908	Zeatin biosynthesis	Metabolism	Metabolism of terpenoids and polyketides	20/4879	36/13851	1.5771674523467925	13851	4879	36	20	49	0.013799930388674487	0.40816326530612246	13	7	0.16666666666666666	{'C00008': {'ID_1609': 'up'}, 'K13496': {'gene_Dhu000022689': 'down', 'gene_Dhu000004351': 'down', 'novel3973': 'down', 'novel3662': 'down', 'gene_Dhu000025129': 'down', 'gene_Dhu000018124': 'down', 'novel224': 'up'}, 'C00170': {'ID_1830': 'up'}, 'K13495': {'gene_Dhu000006664': 'up', 'novel1773': 'up', 'gene_Dhu000026399': 'up', 'gene_Dhu000018641': 'up'}, 'K00279': {'gene_Dhu000001064': 'up', 'g…	C00008(["ADP; Adenosine 5'-diphosphate"]);K13496(['UGT73C; UDP-glucosyltransferase 73C [2.4.1.-]']);C00170(["5'-Methylthioadenosine; Methylthioadenosine; S-Methyl-5'-thioadenosine; 5-Methylthioadenosine; 5'-Deoxy-5'-(methylthio)adenosine; Thiomethyladenosine; MTA; 5'-Deoxy-5'-(methylsulfanyl)adenosine"]);K13495(['CISZOG; cis-zeatin O-glucosyltransferase [2.4.1.215]']);K00279(['CKX; cytokinin dehy…	C00008(up);K13496(up_down);C00147(nodiff);C00020(nodiff);C00170(up);K00791(nodiff);K23452(nodiff);K13495(up);K00279(up_down);C00029(nodiff);K10760(up);K10717(nodiff);C00019(up)	https://www.kegg.jp/kegg-bin/show_pathway?map00908/K13496%09,blue/C00008%09,red/K00791%09,purple/C00020%09,purple/K10760%09,red/K23452%09,purple/K13495%09,red/K00279%09,blue/K10717%09,purple/C00147%09,purple/C00170%09,red/C00019%09,red/C00029%09,purple
map00523	Polyketide sugar unit biosynthesis	Metabolism	Metabolism of terpenoids and polyketides	4/4879	4/13851	2.8389014142242264	13851	4879	4	4	117	0.015383412790223629	0.03418803418803419	4	0	1.0	{'K00067': {'gene_Dhu000029134': 'up'}, 'C11918': {'ID_0718': 'up'}, 'K12451': {'gene_Dhu000014563': 'up', 'gene_Dhu000000886': 'up'}}	K00067(['rfbD, rmlD; dTDP-4-dehydrorhamnose reductase [1.1.1.133]']);C11918(['Maltol']);K12451(['UER1; 3,5-epimerase/4-reductase [5.1.3.- 1.1.1.-]'])	K00067(up);C11918(up);K12451(up)	https://www.kegg.jp/kegg-bin/show_pathway?map00523/K12451%09,red/K00067%09,red/C11918%09,red
map00945	Stilbenoid, diarylheptanoid and gingerol biosynthesis	Metabolism	Biosynthesis of other secondary metabolites	11/4879	17/13851	1.836936209203911	13851	4879	17	11	37	0.018981648583825724	0.2972972972972973	9	2	0.4117647058823529	{'K00487': {'novel7912': 'up', 'gene_Dhu000023104': 'up'}, 'K13065': {'gene_Dhu000016622': 'up', 'gene_Dhu000000496': 'down', 'gene_Dhu000006337': 'up', 'gene_Dhu000016392': 'up', 'gene_Dhu000017704': 'up', 'gene_Dhu000011565': 'down'}, 'K09754': {'gene_Dhu000027092': 'up'}, 'K00588': {'gene_Dhu000006896': 'up', 'gene_Dhu000023635': 'up'}}	K00487(['CYP73A; trans-cinnamate 4-monooxygenase [1.14.14.91]']);K13065(['E2.3.1.133, HCT; shikimate O-hydroxycinnamoyltransferase [2.3.1.133]']);K09754(["CYP98A, C3'H; 5-O-(4-coumaroyl)-D-quinate 3'-monooxygenase [1.14.14.96]"]);K00588(['E2.1.1.104; caffeoyl-CoA O-methyltransferase [2.1.1.104]'])	K00487(up);K13065(up_down);K09754(up);K00588(up)	https://www.kegg.jp/kegg-bin/show_pathway?map00945/K13065%09,blue/K09754%09,red/K00487%09,red/K00588%09,red
map02010	ABC transporters	Environmental Information Processing	Membrane transport	67/4879	123/13851	1.546393453276611	13851	4879	123	67	652	1.544035689157682e-05	0.10276073619631902	29	38	-0.07317073170731707	{'C00719': {'ID_1497': 'up'}, 'C00009': {'ID_0384': 'up'}, 'C01487': {'ID_1601': 'down'}, 'C00051': {'ID_1137': 'up'}, 'C00120': {'ID_1485': 'up'}, 'K05643': {'gene_Dhu000008889': 'down'}, 'K02065': {'gene_Dhu000027863': 'down', 'novel3986': 'up'}, 'C00387': {'ID_1113': 'up'}, 'C00064': {'ID_1138': 'up'}, 'K05665': {'gene_Dhu000027032': 'down'}, 'C00183': {'ID_0103': 'up'}, 'C00123': {'ID_0969': …	C00719(['Betaine; Trimethylaminoacetate; Glycine betaine; N,N,N-Trimethylglycine; Trimethylammonioacetate']);C00009(['Orthophosphate; Phosphate; Phosphoric acid; Orthophosphoric acid']);C01487(['D-Allose']);C00051(['Glutathione; 5-L-Glutamyl-L-cysteinylglycine; N-(N-gamma-L-Glutamyl-L-cysteinyl)glycine; gamma-L-Glutamyl-L-cysteinyl-glycine; GSH; Reduced glutathione']);C00120(['Biotin; D-Biotin; V…	C00719(up);K16787(nodiff);C00009(up);C00114(nodiff);C01487(down);C00051(up);C00120(up);K05643(down);K02065(up_down);C00387(up);C00064(up);K05665(down);C00183(up);C00123(up);K08711(up_down);K05674(up);C00079(up);K02193(nodiff);K05657(nodiff);C05402(up);K16786(nodiff);K11085(nodiff);C00062(up);C00089(up);C07663(up);K05681(up_down);K02067(nodiff);C01762(nodiff);C00135(up);C00255(up);K11069(nodiff);K…	https://www.kegg.jp/kegg-bin/show_pathway?map02010/K11069%09,purple/C00212%09,green/C00135%09,red/C00719%09,red/C00051%09,red/C01762%09,purple/C00064%09,red/K11085%09,purple/C00114%09,purple/C00387%09,red/C00183%09,red/K16785%09,purple/K02193%09,purple/K02065%09,blue/C00079%09,red/C00330%09,red/K08711%09,blue/K16786%09,purple/K02067%09,purple/K05641%09,purple/K05643%09,green/K05662%09,purple/K056…
map03010	Ribosome	Genetic Information Processing	Translation	59/4879	270/13851	0.6203525312564051	13851	4879	270	59	143	1.6901829187906324e-06	0.4125874125874126	48	11	0.13703703703703704	{'K02877': {'gene_Dhu000025515': 'up'}, 'K02927': {'novel9144': 'up'}, 'K02933': {'novel5857': 'down'}, 'K02871': {'gene_Dhu000024436': 'up'}, 'K02886': {'novel9964': 'up', 'novel9965': 'up', 'novel9966': 'up'}, 'K02991': {'gene_Dhu000016639': 'up', 'gene_Dhu000005722': 'up'}, 'K02992': {'gene_Dhu000005221': 'up'}, 'K02938': {'novel91': 'up', 'novel2902': 'up', 'gene_Dhu000015812': 'up'}, 'K02949…	K02877(['RP-L15e, RPL15; large subunit ribosomal protein L15e']);K02927(['RP-L40e, RPL40, UBA52; ubiquitin-large subunit ribosomal protein L40e']);K02933(['RP-L6, MRPL6, rplF; large subunit ribosomal protein L6']);K02871(['RP-L13, MRPL13, rplM; large subunit ribosomal protein L13']);K02886(['RP-L2, MRPL2, rplB; large subunit ribosomal protein L2']);K02991(['RP-S6e, RPS6; small subunit ribosomal p…	K02877(up);K02939(nodiff);K02953(nodiff);K02867(nodiff);K02937(nodiff);K02952(nodiff);K02895(nodiff);K02993(nodiff);K02964(nodiff);K02905(nodiff);K02979(nodiff);K02977(nodiff);K02927(up);K02932(nodiff);K02866(nodiff);K02933(down);K02871(up);K02886(up);K02991(up);K02888(nodiff);K02879(nodiff);K02992(up);K02966(nodiff);K02938(up);K02887(nodiff);K02949(up);K02901(nodiff);K02997(nodiff);K02882(nodiff…	https://www.kegg.jp/kegg-bin/show_pathway?map03010/K02935%09,red/K02914%09,purple/K02894%09,purple/K02981%09,red/K02881%09,red/K02870%09,red/K02891%09,red/K02934%09,red/K02916%09,purple/K02958%09,red/K02985%09,purple/K02963%09,purple/K02898%09,purple/K02995%09,red/K02936%09,purple/K02984%09,purple/K02879%09,purple/K02945%09,blue/K02903%09,purple/K02951%09,red/K02871%09,red/K02957%09,purple/K02953…
map04626	Plant-pathogen interaction	Organismal Systems	Environmental adaptation	384/4879	741/13851	1.471171583079761	13851	4879	741	384	91	2.17531471914551e-21	4.21978021978022	91	293	-0.2726045883940621	{'K13456': {'novel3404': 'up', 'novel7620': 'up', 'novel3416': 'down'}, 'K13412': {'gene_Dhu000000225': 'down', 'gene_Dhu000014410': 'up', 'gene_Dhu000019934': 'down', 'novel5690': 'down', 'gene_Dhu000001890': 'up', 'gene_Dhu000008634': 'up', 'gene_Dhu000019844': 'up'}, 'K13466': {'gene_Dhu000026737': 'down', 'gene_Dhu000027125': 'up', 'novel5411': 'down', 'novel5290': 'down', 'gene_Dhu000019115'…	K13456(['RIN4; RPM1-interacting protein 4']);K13412(['CPK; calcium-dependent protein kinase [2.7.11.1]']);K13466(['EIX1_2; EIX receptor 1/2']);K13416(['BAK1; brassinosteroid insensitive 1-associated receptor kinase 1 [2.7.10.1 2.7.11.1]']);K13425(['WRKY22; WRKY transcription factor 22']);K18835(['WRKY2; WRKY transcription factor 2']);K13429(['CERK1; chitin elicitor receptor kinase 1']);K13413(['M…	K13456(up_down);K13458(nodiff);K13412(up_down);K13466(up_down);K20600(nodiff);K13416(down);K13425(down);K13414(nodiff);K18835(down);K13429(up);K13413(up);K05391(up_down);K13457(up_down);K20536(down);K13436(up_down);K18875(nodiff);K13424(up_down);K18834(up_down);K02358(up);K13473(up_down);K13435(down);K04079(up);K13427(nodiff);K15397(up_down);K13448(up_down);K14512(nodiff);K16225(down);K16224(down…	https://www.kegg.jp/kegg-bin/show_pathway?map04626/K18835%09,green/K13458%09,purple/K04079%09,red/K13435%09,green/K16224%09,green/K13473%09,blue/K13459%09,green/K13430%09,blue/K13434%09,green/K16225%09,green/K13429%09,red/K13433%09,green/K13447%09,blue/K13424%09,blue/K13457%09,blue/K13456%09,blue/K18834%09,blue/K13448%09,blue/K13420%09,blue/K13436%09,blue/K13425%09,green/K02183%09,blue/K13432%09,…
map00196	Photosynthesis - antenna proteins	Metabolism	Energy metabolism	19/4879	20/13851	2.6969563435130146	13851	4879	20	19	42	3.1982174757516696e-08	0.4523809523809524	18	1	0.85	{'K05383': {'gene_Dhu000002598': 'up'}, 'K08909': {'gene_Dhu000025829': 'up'}, 'K08908': {'gene_Dhu000015085': 'up'}, 'K08915': {'gene_Dhu000000474': 'up'}, 'K14172': {'gene_Dhu000028839': 'up'}, 'K08907': {'gene_Dhu000001473': 'up', 'novel8684': 'up', 'novel1342': 'up'}, 'K08912': {'gene_Dhu000011692': 'up', 'gene_Dhu000019610': 'up', 'gene_Dhu000027597': 'up', 'gene_Dhu000009785': 'up', 'novel2…	K05383(['cpeT; CpeT protein']);K08909(['LHCA3; light-harvesting complex I chlorophyll a/b binding protein 3']);K08908(['LHCA2; light-harvesting complex I chlorophyll a/b binding protein 2']);K08915(['LHCB4; light-harvesting complex II chlorophyll a/b binding protein 4']);K14172(['LHCB7; light-harvesting complex II chlorophyll a/b binding protein 7']);K08907(['LHCA1; light-harvesting complex I chl…	K05383(up);K08909(up);K08908(up);K08915(up);K14172(up);K08907(up);K08912(up_down);K08914(up);K08910(up);K08916(up);K08917(up)	https://www.kegg.jp/kegg-bin/show_pathway?map00196/K05383%09,red/K08914%09,red/K08917%09,red/K08908%09,red/K08909%09,red/K14172%09,red/K08910%09,red/K08907%09,red/K08916%09,red/K08915%09,red/K08912%09,blue
map03015	mRNA surveillance pathway	Genetic Information Processing	Translation	27/4879	141/13851	0.5436194197450646	13851	4879	141	27	63	3.842795121470558e-05	0.42857142857142855	16	11	0.03546099290780142	{'K13114': {'gene_Dhu000012452': 'up'}, 'K14408': {'gene_Dhu000029015': 'down'}, 'K11584': {'gene_Dhu000004086': 'up', 'gene_Dhu000014796': 'up'}, 'K18655': {'novel4551': 'up'}, 'K14404': {'gene_Dhu000004543': 'up'}, 'K14326': {'gene_Dhu000023309': 'up'}, 'K14411': {'gene_Dhu000010661': 'up', 'gene_Dhu000014253': 'up', 'novel2285': 'down'}, 'K04382': {'gene_Dhu000005403': 'up'}, 'K13098': {'gene_…	K13114(['PNN; pinin']);K14408(['CSTF3, RNA14; cleavage stimulation factor subunit 3']);K11584(["PPP2R5; serine/threonine-protein phosphatase 2A regulatory subunit B'"]);K18655(['DDX19, DBP5; ATP-dependent RNA helicase DDX19/DBP5 [3.6.4.13]']);K14404(['CPSF4, YTH1; cleavage and polyadenylation specificity factor subunit 4']);K14326(['UPF1, RENT1; regulator of nonsense transcripts 1 [3.6.4.13 5.6.2…	K14397(nodiff);K14324(nodiff);K14325(nodiff);K13114(up);K12812(nodiff);K14408(down);K11584(up);K14396(nodiff);K03456(nodiff);K12883(nodiff);K13025(nodiff);K12877(nodiff);K18655(up);K12875(nodiff);K14404(up);K12876(nodiff);K13171(nodiff);K14326(up);K14411(up_down);K04382(up);K13098(down);K14402(nodiff);K15544(up);K06100(nodiff);K14376(down);K13126(nodiff);K00565(nodiff);K04354(nodiff);K15542(nodif…	https://www.kegg.jp/kegg-bin/show_pathway?map03015/K14409%09,green/K14402%09,purple/K18723%09,green/K04382%09,red/K06965%09,purple/K12876%09,purple/K08873%09,purple/K14376%09,green/K13114%09,red/K13171%09,purple/K13126%09,purple/K06100%09,purple/K13098%09,green/K14411%09,blue/K13917%09,purple/K14397%09,purple/K14399%09,green/K13025%09,purple/K03265%09,green/K15542%09,purple/K12812%09,purple/K0056…
map01110	Biosynthesis of secondary metabolites	Metabolism	Global and overview maps	621/4879	1488/13851	1.1847834531137396	13851	4879	1488	621	4339	3.937516668734916e-08	0.1431205346854114	321	300	0.014112903225806451	{'K00002': {'novel8600': 'down', 'novel8796': 'down'}, 'K22395': {'gene_Dhu000002444': 'down'}, 'K00787': {'gene_Dhu000013091': 'down', 'gene_Dhu000027811': 'down'}, 'K05277': {'gene_Dhu000008230': 'down'}, 'K00615': {'gene_Dhu000002663': 'up'}, 'K05280': {'gene_Dhu000012876': 'down', 'gene_Dhu000016330': 'down', 'gene_Dhu000019542': 'down', 'novel52': 'up'}, 'K12742': {'novel4770': 'down', 'gene…	K00002(['AKR1A1, adh; alcohol dehydrogenase (NADP+) [1.1.1.2]']);K22395(['K22395; cinnamyl-alcohol dehydrogenase [1.1.1.195]']);K00787(['FDPS; farnesyl diphosphate synthase [2.5.1.1 2.5.1.10]']);K05277(['ANS; anthocyanidin synthase [1.14.20.4]']);K00615(['E2.2.1.1, tktA, tktB; transketolase [2.2.1.1]']);K05280(["CYP75B1; flavonoid 3'-monooxygenase [1.14.14.82]"]);K12742(['ispS; isoprene synthase …	K01853(nodiff);K13509(nodiff);K00002(down);K22395(down);K02259(nodiff);K00134(nodiff);K00787(down);K05356(nodiff);K12316(nodiff);K05277(down);K00615(up);K05280(up_down);K12742(down);K04122(nodiff);K10525(nodiff);K19570(up_down);K00430(up_down);K13832(down);K01587(nodiff);K10527(down);K06998(nodiff);K00031(down);K09755(up);C00149(up);K01647(nodiff);K01817(down);K19267(nodiff);K01620(nodiff);K00006…	https://www.kegg.jp/kegg-bin/show_pathway?map01110/K16343%09,purple/K01853%09,purple/K22395%09,green/K22389%09,purple/K09590%09,green/C00483%09,purple/K01601%09,red/C06098%09,purple/C00008%09,red/C00805%09,green/K01723%09,red/C00147%09,purple/K01693%09,purple/C00029%09,purple/K00791%09,purple/K15635%09,purple/K01597%09,green/K14271%09,purple/K00940%09,purple/C08540%09,red/K01079%09,purple/K01648%…
map00909	Sesquiterpenoid and triterpenoid biosynthesis	Metabolism	Metabolism of terpenoids and polyketides	23/4879	32/13851	2.0404603914736623	13851	4879	32	23	163	4.266388029950325e-05	0.1411042944785276	3	20	-0.53125	{'K15472': {'gene_Dhu000007727': 'down', 'gene_Dhu000009880': 'down', 'gene_Dhu000009886': 'down', 'gene_Dhu000009787': 'down', 'gene_Dhu000018029': 'down', 'novel298': 'down', 'gene_Dhu000018199': 'up', 'gene_Dhu000016670': 'down', 'gene_Dhu000027599': 'down', 'gene_Dhu000002796': 'down', 'gene_Dhu000001694': 'down', 'gene_Dhu000018027': 'down', 'gene_Dhu000009895': 'down'}, 'C07667': {'ID_1119'…	K15472(['CYP71D55; premnaspirodiene oxygenase [1.14.14.151]']);C07667(['Gossypol']);K15803(['GERD; (-)-germacrene D synthase [4.2.3.75]']);K00801(['FDFT1; farnesyl-diphosphate farnesyltransferase [2.5.1.21]']);K00511(['SQLE, ERG1; squalene monooxygenase [1.14.14.17]']);K15891(['FLDH; NAD+-dependent farnesol dehydrogenase [1.1.1.354]'])	K15472(up_down);C07667(up);K15803(down);K00801(down);K00511(down);K15891(up)	https://www.kegg.jp/kegg-bin/show_pathway?map00909/K15472%09,blue/K00801%09,green/K00511%09,green/C07667%09,red/K15891%09,red/K15803%09,green
map00941	Flavonoid biosynthesis	Metabolism	Biosynthesis of other secondary metabolites	31/4879	48/13851	1.8334571633531462	13851	4879	48	31	101	4.9260441120155526e-05	0.3069306930693069	17	14	0.0625	{'K00487': {'novel7912': 'up', 'gene_Dhu000023104': 'up'}, 'C00774': {'ID_0387': 'up'}, 'K05278': {'gene_Dhu000025136': 'up', 'novel2828': 'down', 'gene_Dhu000010397': 'down'}, 'C00509': {'ID_0526': 'up'}, 'K09754': {'gene_Dhu000027092': 'up'}, 'K00475': {'gene_Dhu000002865': 'up'}, 'K00660': {'gene_Dhu000016901': 'down', 'novel4796': 'down', 'gene_Dhu000001149': 'up', 'gene_Dhu000026929': 'down'…	K00487(['CYP73A; trans-cinnamate 4-monooxygenase [1.14.14.91]']);C00774(['Phloretin']);K05278(['FLS; flavonol synthase [1.14.20.6]']);C00509(["Naringenin; 4',5,7-Trihydroxyflavanone; (2S)-Naringenin; (-)-(2S)-Naringenin"]);K09754(["CYP98A, C3'H; 5-O-(4-coumaroyl)-D-quinate 3'-monooxygenase [1.14.14.96]"]);K00475(['F3H; naringenin 3-dioxygenase [1.14.11.9]']);K00660(['CHS; chalcone synthase [2.3.1…	K00487(up);C00774(up);C06561(nodiff);K08695(nodiff);K05278(up_down);C00509(up);K09754(up);K00475(up);K13083(nodiff);K22845(nodiff);K00660(up_down);K01859(up_down);K05277(down);C05631(down);C09833(up);K05280(up_down);K13065(up_down);C01460(down);K00588(up)	https://www.kegg.jp/kegg-bin/show_pathway?map00941/K13065%09,blue/C06561%09,purple/K05278%09,blue/K09754%09,red/K00475%09,red/K05277%09,green/K13083%09,purple/K00588%09,red/K00487%09,red/C00509%09,red/K00660%09,blue/C09833%09,red/C00774%09,red/C05631%09,green/K22845%09,purple/K01859%09,blue/K05280%09,blue/C01460%09,green/K08695%09,purple
map04016	MAPK signaling pathway - plant	Environmental Information Processing	Signal transduction	217/4879	439/13851	1.4032838425664171	13851	4879	439	217	54	6.183456695855149e-10	4.018518518518518	63	154	-0.2072892938496583	{'K20603': {'novel8522': 'down', 'gene_Dhu000003665': 'down'}, 'K14509': {'gene_Dhu000008304': 'up', 'gene_Dhu000023393': 'down'}, 'K14510': {'novel4790': 'up', 'novel9397': 'down'}, 'K14498': {'gene_Dhu000008800': 'up', 'gene_Dhu000016590': 'down'}, 'K20538': {'novel3243': 'down'}, 'K13416': {'gene_Dhu000015414': 'down', 'gene_Dhu000018138': 'down', 'gene_Dhu000019947': 'down', 'novel3955': 'dow…	K20603(['MKK2; mitogen-activated protein kinase kinase 2 [2.7.12.2]']);K14509(['ETR, ERS; ethylene receptor [2.7.13.-]']);K14510(['CTR1; serine/threonine-protein kinase CTR1 [2.7.11.1]']);K14498(['SNRK2; serine/threonine-protein kinase SRK2 [2.7.11.1]']);K20538(['MPK8; mitogen-activated protein kinase 8 [2.7.11.24]']);K13416(['BAK1; brassinosteroid insensitive 1-associated receptor kinase 1 [2.7.…	K20603(down);K14509(up_down);K14510(up_down);K20726(nodiff);K14512(nodiff);K14498(up_down);K20538(down);K20714(nodiff);K20600(nodiff);K13416(down);K20551(nodiff);K03781(up);K13425(down);K13414(nodiff);K14514(nodiff);K20717(nodiff);K13413(up);K16224(down);K14513(nodiff);K02183(up_down);K20606(down);K13422(up_down);K17686(down);K20535(down);K20607(nodiff);K20728(up);K20718(up_down);K13420(up_down);…	https://www.kegg.jp/kegg-bin/show_pathway?map04016/K20603%09,green/K17686%09,green/K20535%09,green/K16224%09,green/K20716%09,purple/K14509%09,blue/K20717%09,purple/K14515%09,red/K13447%09,blue/K20606%09,green/K13424%09,blue/K20607%09,purple/K13420%09,blue/K13425%09,green/K02183%09,blue/K20728%09,red/K13414%09,purple/K14496%09,blue/K14498%09,blue/K14510%09,blue/K20551%09,purple/K13413%09,red/K2054…
map00940	Phenylpropanoid biosynthesis	Metabolism	Biosynthesis of other secondary metabolites	74/4879	117/13851	1.7955444842101944	13851	4879	117	74	90	6.478873752377791e-10	0.8222222222222222	47	27	0.17094017094017094	{'K00487': {'novel7912': 'up', 'gene_Dhu000023104': 'up'}, 'K13066': {'gene_Dhu000026203': 'up', 'gene_Dhu000028040': 'up', 'gene_Dhu000026247': 'down', 'novel5324': 'down', 'gene_Dhu000027916': 'down'}, 'K09753': {'gene_Dhu000000094': 'up', 'gene_Dhu000001431': 'down', 'gene_Dhu000011495': 'up', 'gene_Dhu000024614': 'down', 'gene_Dhu000023706': 'up', 'gene_Dhu000011825': 'down', 'gene_Dhu0000170…	K00487(['CYP73A; trans-cinnamate 4-monooxygenase [1.14.14.91]']);K13066(['COMT; caffeic acid 3-O-methyltransferase / acetylserotonin O-methyltransferase [2.1.1.68 2.1.1.4]']);K09753(['CCR; cinnamoyl-CoA reductase [1.2.1.44]']);C02325(['Sinapyl alcohol; Sinapoyl alcohol']);C00082(['L-Tyrosine; (S)-3-(p-Hydroxyphenyl)alanine; (S)-2-Amino-3-(p-hydroxyphenyl)propionic acid; Tyrosine']);K22395(['K2239…	K00487(up);K13066(up_down);K09753(up_down);C02325(up);C00082(up);K22395(down);K18368(up_down);C02666(up);K01904(up_down);C00811(up);K00083(up_down);C00590(up);K00588(up);C01197(up);K12355(nodiff);K00430(up_down);C00761(up);K13064(down);K09754(up);C00079(up);K17054(up);K13065(up_down);C01533(up);K09755(up)	https://www.kegg.jp/kegg-bin/show_pathway?map00940/K13065%09,blue/C00082%09,red/K22395%09,green/C02666%09,red/C01197%09,red/K12355%09,purple/K09754%09,red/C00079%09,red/C00590%09,red/C00761%09,red/C00811%09,red/K00083%09,blue/C01533%09,red/K00588%09,red/K18368%09,blue/K09753%09,blue/K00487%09,red/K17054%09,red/K00430%09,blue/K01904%09,blue/K13064%09,green/K13066%09,blue/C02325%09,red/K09755%09,red
map03040	Spliceosome	Genetic Information Processing	Transcription	42/4879	192/13851	0.6210096843615495	13851	4879	192	42	123	6.87366e-05	0.34146341463414637	29	13	0.08333333333333333	{'K03283': {'gene_Dhu000025301': 'up', 'gene_Dhu000002202': 'up', 'gene_Dhu000008420': 'up', 'novel5435': 'up', 'novel5312': 'up', 'gene_Dhu000003705': 'up', 'gene_Dhu000003689': 'up', 'novel1027': 'up', 'gene_Dhu000007393': 'down'}, 'K11091': {'gene_Dhu000013902': 'up'}, 'K13098': {'gene_Dhu000008924': 'down', 'gene_Dhu000024856': 'down'}, 'K12879': {'gene_Dhu000014780': 'down'}, 'K12897': {'gen…	K03283(['HSPA1s; heat shock 70kDa protein 1/2/6/8']);K11091(['SNRPA; U1 small nuclear ribonucleoprotein A']);K13098(['TLS, FUS; RNA-binding protein FUS']);K12879(['THOC2; THO complex subunit 2']);K12897(['TRA2; transformer-2 protein']);K12817(['PRPF18, PRP18; pre-mRNA-splicing factor 18']);K12834(['PHF5A; PHD finger-like domain-containing protein 5A']);K12854(['SNRNP200, BRR2; pre-mRNA-splicing h…	K11099(nodiff);K12826(nodiff);K12812(nodiff);K12860(nodiff);K12861(nodiff);K12819(nodiff);K12849(nodiff);K03283(up_down);K12845(nodiff);K11091(up);K12829(nodiff);K12662(nodiff);K12841(nodiff);K12875(nodiff);K11087(nodiff);K12850(nodiff);K12846(nodiff);K12835(nodiff);K12890(nodiff);K13098(down);K12813(nodiff);K12863(nodiff);K12626(nodiff);K12830(nodiff);K12822(nodiff);K12880(nodiff);K12864(nodiff)…	https://www.kegg.jp/kegg-bin/show_pathway?map03040/K12627%09,purple/K12621%09,purple/K12836%09,purple/K12864%09,purple/K12867%09,green/K12896%09,red/K12874%09,blue/K12865%09,purple/K12833%09,purple/K12846%09,purple/K12841%09,purple/K12878%09,purple/K12881%09,red/K12872%09,red/K11098%09,purple/K12857%09,purple/K11092%09,purple/K12827%09,purple/K12821%09,green/K12843%09,purple/K03283%09,blue/K12883…

## Sheet: HT vs SHT
pathway_id	pathway_name	pathway_class1	pathway_class2	GeneRatio	BgRatio	fold_enrichment	num_N	num_n	num_M	num_m	num_L	pvalue	rich_factor	num_m_up	num_m_down	DA_Score	id_type	kegg_name	kegg_type	pathway_url
map03013	Nucleocytoplasmic transport	Genetic Information Processing	Translation	1/629	126/12542	0.15825068766245237	12542	629	126	1	98	0.021952459977116645	0.01020408163265306	1	0	0.007936507936507936	{'K13176': {'gene_Dhu000022392': 'up'}}	K13176(['THOC7; THO complex subunit 7'])	K13175(nodiff);K18423(nodiff);K14289(nodiff);K14311(nodiff);K14305(nodiff);K20221(nodiff);K07936(nodiff);K14328(nodiff);K14319(nodiff);K14306(nodiff);K25201(nodiff);K13171(nodiff);K09291(nodiff);K20222(nodiff);K13176(up);K12812(nodiff);K14290(nodiff);K18460(nodiff);K14004(nodiff);K14316(nodiff);K14308(nodiff);K14293(nodiff);K25203(nodiff);K12875(nodiff);K18655(nodiff);K12881(nodiff);K14303(nodiff…	https://www.kegg.jp/kegg-bin/show_pathway?map03013/K14295%09,purple/K12880%09,purple/K14311%09,purple/K20724%09,purple/K14290%09,purple/K14307%09,purple/K15436%09,purple/K14306%09,purple/K14310%09,purple/K13171%09,purple/K14297%09,purple/K13114%09,purple/K13151%09,purple/K12879%09,purple/K14327%09,purple/K12160%09,purple/K14313%09,purple/K14004%09,purple/K12882%09,purple/K14319%09,purple/K14291%0…
map00261	Monobactam biosynthesis	Metabolism	Biosynthesis of other secondary metabolites	3/629	14/12542	4.272768566886214	12542	629	14	3	67	0.030205531321200428	0.04477611940298507	3	0	0.21428571428571427	{'C00062': {'ID_1561': 'up'}, 'C00019': {'ID_0278': 'up'}, 'C00082': {'ID_0126': 'up'}}	C00062(['L-Arginine; (S)-2-Amino-5-guanidinovaleric acid; L-Arg']);C00019(['S-Adenosyl-L-methionine; S-Adenosylmethionine; AdoMet; SAM']);C00082(['L-Tyrosine; (S)-3-(p-Hydroxyphenyl)alanine; (S)-2-Amino-3-(p-hydroxyphenyl)propionic acid; Tyrosine'])	K00928(nodiff);K13811(nodiff);C00062(up);K12524(nodiff);K00215(nodiff);K01714(nodiff);C00019(up);C00082(up)	https://www.kegg.jp/kegg-bin/show_pathway?map00261/K00215%09,purple/K00928%09,purple/K01714%09,purple/C00019%09,red/K13811%09,purple/C00062%09,red/K12524%09,purple/C00082%09,red
map00480	Glutathione metabolism	Metabolism	Metabolism of other amino acids	7/629	61/12542	2.288149287184967	12542	629	61	7	95	0.032240313857152585	0.07368421052631578	6	1	0.08196721311475409	{'C00051': {'ID_1137': 'up'}, 'C00025': {'ID_1139': 'down'}, 'K00799': {'gene_Dhu000020586': 'up', 'novel9156': 'up', 'gene_Dhu000020585': 'up', 'novel2751': 'up'}, 'C01879': {'ID_0323': 'up'}}	C00051(['Glutathione; 5-L-Glutamyl-L-cysteinylglycine; N-(N-gamma-L-Glutamyl-L-cysteinyl)glycine; gamma-L-Glutamyl-L-cysteinyl-glycine; GSH; Reduced glutathione']);C00025(['L-Glutamate; L-Glutamic acid; L-Glutaminic acid; Glutamate']);K00799(['GST, gst; glutathione S-transferase [2.5.1.18]']);C01879(['5-Oxoproline; Pidolic acid; Pyroglutamic acid; 5-Pyrrolidone-2-carboxylic acid; Pyroglutamate; 5…	K18592(nodiff);K00383(nodiff);K24138(nodiff);K25210(nodiff);K01255(nodiff);K21888(nodiff);K00033(nodiff);K00310(nodiff);K21456(nodiff);K00434(nodiff);C00051(up);K00031(nodiff);K01919(nodiff);C00127(nodiff);C00025(down);K00797(nodiff);K00799(up);K22596(nodiff);C01879(up);K10808(nodiff);K01469(nodiff);K00432(nodiff);K00036(nodiff);K10807(nodiff)	https://www.kegg.jp/kegg-bin/show_pathway?map00480/C00051%09,red/K00432%09,purple/K10807%09,purple/K00383%09,purple/K01469%09,purple/K18592%09,purple/C00127%09,purple/K24138%09,purple/K00031%09,purple/K21888%09,purple/K25210%09,purple/K00799%09,red/K00797%09,purple/C00025%09,green/K00033%09,purple/K22596%09,purple/K10808%09,purple/K01255%09,purple/C01879%09,red/K00036%09,purple/K00310%09,purple/K…
map00062	Fatty acid elongation	Metabolism	Lipid metabolism	4/629	25/12542	3.1903338632750398	12542	629	25	4	64	0.034262597723279775	0.0625	4	0	0.16	{'K15397': {'gene_Dhu000013217': 'up', 'gene_Dhu000021633': 'up', 'gene_Dhu000000810': 'up'}, 'K10258': {'gene_Dhu000002380': 'up'}}	K15397(['KCS; 3-ketoacyl-CoA synthase [2.3.1.199]']);K10258(['TER, TSC13, CER10; very-long-chain enoyl-CoA reductase [1.3.1.93]'])	K15397(up);C00249(nodiff);K10251(nodiff);K10246(nodiff);K10258(up);K07508(nodiff);K10703(nodiff);K01074(nodiff);K07512(nodiff)	https://www.kegg.jp/kegg-bin/show_pathway?map00062/K15397%09,red/K10251%09,purple/K07508%09,purple/K10703%09,purple/K10246%09,purple/C00249%09,purple/K10258%09,red/K07512%09,purple/K01074%09,purple
map00052	Galactose metabolism	Metabolism	Carbohydrate metabolism	7/629	62/12542	2.251243653520693	12542	629	62	7	124	0.03483620145781617	0.056451612903225805	3	4	-0.016129032258064516	{'C00267': {'ID_1143': 'up'}, 'C00795': {'ID_0202': 'up'}, 'C00137': {'ID_0028': 'down'}, 'C05402': {'ID_0699': 'down'}, 'C01235': {'ID_1178': 'down'}, 'C00984': {'ID_1177': 'up'}, 'C00089': {'ID_0221': 'down'}}	C00267(['alpha-D-Glucose']);C00795(['D-Tagatose; lyxo-Hexulose']);C00137(['myo-Inositol; D-myo-Inositol; 1D-myo-Inositol; L-myo-Inositol; 1L-myo-Inositol; meso-Inositol; Inositol; Dambose; Cyclohexitol; Meat sugar; Bios I']);C05402(['Melibiose; 6-O-(alpha-D-Galactopyranosyl)-D-glucopyranose; D-Gal-alpha1->6D-Glucose']);C01235(['alpha-D-Galactosyl-(1->3)-1D-myo-inositol; O-alpha-D-Galactosyl-(1->3…	K07407(nodiff);K15778(nodiff);C00267(up);C00795(up);K12447(nodiff);C00137(down);K04618(nodiff);C05402(down);K00963(nodiff);K01784(nodiff);C01235(down);K01835(nodiff);K06617(nodiff);K12316(nodiff);K12309(nodiff);K01785(nodiff);C00029(nodiff);C00984(up);K18819(nodiff);K00844(nodiff);K00850(nodiff);C00052(nodiff);C00089(down);K08302(nodiff);K12111(nodiff)	https://www.kegg.jp/kegg-bin/show_pathway?map00052/C00029%09,purple/C05402%09,green/K01784%09,purple/C00052%09,purple/C00795%09,red/C00267%09,red/K15778%09,purple/K18819%09,purple/K12309%09,purple/K06617%09,purple/C01235%09,green/K01835%09,purple/K12111%09,purple/K00850%09,purple/K12447%09,purple/C00984%09,red/C00089%09,green/C00137%09,green/K04618%09,purple/K00963%09,purple/K08302%09,purple/K008…
map00904	Diterpenoid biosynthesis	Metabolism	Metabolism of terpenoids and polyketides	4/629	27/12542	2.954012836365778	12542	629	27	4	192	0.04396209598972233	0.020833333333333332	4	0	0.14814814814814814	{'K04120': {'gene_Dhu000025290': 'up'}, 'K04124': {'gene_Dhu000022687': 'up'}, 'C09189': {'ID_0014': 'up'}, 'K05282': {'novel7952': 'up'}}	K04120(['E5.5.1.13; ent-copalyl diphosphate synthase [5.5.1.13]']);K04124(['GA3ox; gibberellin 3beta-dioxygenase [1.14.11.15]']);C09189(['Stevioside']);K05282(['GA20ox; gibberellin-44 dioxygenase [1.14.11.12]'])	K04120(up);K04124(up);K20666(nodiff);C09189(up);K24460(nodiff);K04121(nodiff);K20513(nodiff);K04122(nodiff);K12927(nodiff);K17982(nodiff);K04123(nodiff);K05282(up);K04125(nodiff);K13070(nodiff)	https://www.kegg.jp/kegg-bin/show_pathway?map00904/K04124%09,red/K12927%09,purple/K04122%09,purple/K04121%09,purple/K04120%09,red/K05282%09,red/K20513%09,purple/K04123%09,purple/K13070%09,purple/C09189%09,red/K24460%09,purple/K04125%09,purple/K17982%09,purple/K20666%09,purple
map00965	Betalain biosynthesis	Metabolism	Biosynthesis of other secondary metabolites	2/629	7/12542	5.697024755848285	12542	629	7	2	31	0.044581564759860214	0.06451612903225806	2	0	0.2857142857142857	{'C00082': {'ID_0126': 'up'}, 'C08540': {'ID_1495': 'up'}}	C00082(['L-Tyrosine; (S)-3-(p-Hydroxyphenyl)alanine; (S)-2-Amino-3-(p-hydroxyphenyl)propionic acid; Tyrosine']);C08540(['Betanin'])	K01593(nodiff);K15777(nodiff);C00082(up);C08540(up);C03758(nodiff)	https://www.kegg.jp/kegg-bin/show_pathway?map00965/C08540%09,red/C03758%09,purple/K15777%09,purple/K01593%09,purple/C00082%09,red
map00943	Isoflavonoid biosynthesis	Metabolism	Biosynthesis of other secondary metabolites	9/629	30/12542	5.9818759936407	12542	629	30	9	82	1.0490698081347181e-05	0.10975609756097561	7	2	0.16666666666666666	{'C00509': {'ID_0526': 'up'}, 'K25075': {'gene_Dhu000020492': 'up'}, 'K13260': {'gene_Dhu000004064': 'up'}, 'K13264': {'gene_Dhu000022400': 'up'}, 'C10509': {'ID_0481': 'up'}, 'C00814': {'ID_1486': 'up'}, 'C06563': {'ID_1170': 'up'}, 'C07593': {'ID_0308': 'down'}, 'C10205': {'ID_1367': 'down'}}	C00509(["Naringenin; 4',5,7-Trihydroxyflavanone; (2S)-Naringenin; (-)-(2S)-Naringenin"]);K25075(['PTS; pterocarpan synthase [4.2.1.139]']);K13260(["CYP81E; isoflavone/4'-methoxyisoflavone 2'-hydroxylase [1.14.14.90 1.14.14.89]"]);K13264(["IF7MAT; isoflavone 7-O-glucoside-6''-O-malonyltransferase [2.3.1.115]"]);C10509(['Ononin; Formononetin 7-O-glucoside']);C00814(['Biochanin A']);C06563(["Geniste…	C00509(up);K25075(up);K13260(up);K13264(up);C10509(up);K13258(nodiff);C00814(up);C06563(up);C07593(down);C10205(down)	https://www.kegg.jp/kegg-bin/show_pathway?map00943/C10509%09,red/C06563%09,red/K13260%09,red/C10205%09,green/K13264%09,red/K25075%09,red/C00814%09,red/C07593%09,green/C00509%09,red/K13258%09,purple
map00940	Phenylpropanoid biosynthesis	Metabolism	Biosynthesis of other secondary metabolites	30/629	104/12542	5.751803840039134	12542	629	104	30	90	1.8289416044365413e-15	0.3333333333333333	29	1	0.2692307692307692	{'K01904': {'gene_Dhu000019051': 'up', 'gene_Dhu000020044': 'up'}, 'C01533': {'ID_0211': 'up'}, 'C00082': {'ID_0126': 'up'}, 'C00811': {'ID_1870': 'up'}, 'K00487': {'novel7912': 'up'}, 'K17054': {'gene_Dhu000026332': 'up'}, 'C00761': {'ID_0047': 'up'}, 'K00430': {'gene_Dhu000003249': 'up', 'gene_Dhu000012112': 'up', 'novel4073': 'up', 'gene_Dhu000009227': 'up', 'gene_Dhu000006933': 'up', 'novel56…	K01904(['4CL; 4-coumarate--CoA ligase [6.2.1.12]']);C01533(['Syringin; Eleutheroside B']);C00082(['L-Tyrosine; (S)-3-(p-Hydroxyphenyl)alanine; (S)-2-Amino-3-(p-hydroxyphenyl)propionic acid; Tyrosine']);C00811(['4-Coumarate; p-Coumaric acid; trans-4-Hydroxycinnamate; trans-p-Hydroxycinnamate; 4-Hydroxycinnamic acid; 4-Hydroxycinnamate']);K00487(['CYP73A; trans-cinnamate 4-monooxygenase [1.14.14.91…	K01904(up);C01533(up);C00082(up);K09753(nodiff);C00811(up);K00487(up);K13064(nodiff);K09754(nodiff);K17054(up);C00761(up);K00430(up);K00588(nodiff);C01197(up);C00590(nodiff);K18368(up);C02666(up);K12355(nodiff);K00083(up);C00079(down);K13065(up);C02325(up);K09755(nodiff);K13066(up)	https://www.kegg.jp/kegg-bin/show_pathway?map00940/K00487%09,red/C01197%09,red/C02666%09,red/K17054%09,red/C00761%09,red/K18368%09,red/C01533%09,red/K13064%09,purple/K09753%09,purple/C02325%09,red/C00811%09,red/C00590%09,purple/K00588%09,purple/C00079%09,green/K13065%09,red/K00083%09,red/K09755%09,purple/K00430%09,red/C00082%09,red/K09754%09,purple/K12355%09,purple/K13066%09,red/K01904%09,red
map01110	Biosynthesis of secondary metabolites	Metabolism	Global and overview maps	159/629	1350/12542	2.348440204910793	12542	629	1350	159	4339	2.747126370619929e-26	0.03664438810785895	112	47	0.04814814814814815	{'K04124': {'gene_Dhu000022687': 'up'}, 'C06533': {'ID_0022': 'up'}, 'K21026': {'gene_Dhu000019478': 'up'}, 'K01809': {'novel9139': 'down'}, 'C00180': {'ID_1505': 'down'}, 'C05631': {'ID_1244': 'down'}, 'C00397': {'ID_0205': 'down'}, 'K14976': {'gene_Dhu000019325': 'up'}, 'K13066': {'novel5324': 'up', 'gene_Dhu000027916': 'up'}, 'C16308': {'ID_0153': 'down'}, 'K08248': {'novel541': 'up', 'gene_Dh…	K04124(['GA3ox; gibberellin 3beta-dioxygenase [1.14.11.15]']);C06533(['Papaverine']);K21026(['AAE; acetylajmaline esterase [3.1.1.80]']);K01809(['manA, MPI; mannose-6-phosphate isomerase [5.3.1.8]']);C00180(['Benzoate; Benzoic acid; Benzenecarboxylic acid; Phenylformic acid; Dracylic acid']);C05631(['Eriodictyol']);C00397(["Tobramycin; Nebramycin factor 6; 3'-Deoxykanamycin B"]);K14976(['T6ODM; t…	K04124(up);K17744(nodiff);K00591(nodiff);K01568(nodiff);K01756(nodiff);C00327(nodiff);C06533(up);K00975(nodiff);K21026(up);K00077(nodiff);K12316(nodiff);K01809(down);K00475(nodiff);K20513(nodiff);K15919(nodiff);C00180(down);K10960(nodiff);C05631(down);K01810(nodiff);K06444(nodiff);C00397(down);K09699(nodiff);C00149(nodiff);K14976(up);K00067(nodiff);K16055(nodiff);K13066(up);K00006(nodiff);K00121(…	https://www.kegg.jp/kegg-bin/show_pathway?map01110/K00547%09,purple/K21373%09,purple/K23558%09,purple/K00927%09,purple/C01083%09,green/C00180%09,green/K01952%09,purple/K02437%09,purple/K00213%09,purple/K01739%09,purple/K25060%09,purple/K16860%09,purple/C00500%09,purple/C05345%09,purple/C01772%09,purple/K01091%09,purple/K01657%09,purple/K00025%09,purple/K15747%09,purple/K09833%09,purple/K13051%09,…
map02010	ABC transporters	Environmental Information Processing	Membrane transport	30/629	114/12542	5.247259643544473	12542	629	114	30	652	2.8032739288155645e-14	0.046012269938650305	16	14	0.017543859649122806	{'C00009': {'ID_0384': 'up'}, 'C00064': {'ID_1138': 'up'}, 'C00123': {'ID_0969': 'down'}, 'C00719': {'ID_1497': 'up'}, 'C00051': {'ID_1137': 'up'}, 'C05402': {'ID_0699': 'down'}, 'C00120': {'ID_1485': 'up'}, 'C07663': {'ID_0641': 'up'}, 'C00212': {'ID_1611': 'down'}, 'K08711': {'gene_Dhu000015516': 'up', 'gene_Dhu000004103': 'up', 'gene_Dhu000000551': 'up'}, 'C00255': {'ID_0292': 'down'}, 'K05658…	C00009(['Orthophosphate; Phosphate; Phosphoric acid; Orthophosphoric acid']);C00064(['L-Glutamine; L-2-Aminoglutaramic acid']);C00123(['L-Leucine; 2-Amino-4-methylvaleric acid; (2S)-alpha-2-Amino-4-methylvaleric acid; (2S)-alpha-Leucine']);C00719(['Betaine; Trimethylaminoacetate; Glycine betaine; N,N,N-Trimethylglycine; Trimethylammonioacetate']);C00051(['Glutathione; 5-L-Glutamyl-L-cysteinylglyc…	K05666(nodiff);C00009(up);C00064(up);C00123(down);C00719(up);K16785(nodiff);C00051(up);C05402(down);C00120(up);C07663(up);K02065(nodiff);C00212(down);K08711(up);C00255(down);K05658(up);C01762(down);C00135(down);K05657(nodiff);K02193(nodiff);C00025(down);K11085(nodiff);C00079(down);C00183(down);C00330(down);K05674(nodiff);K11069(nodiff);K16786(nodiff);C00137(down);K16787(nodiff);K05681(up);K05641(…	https://www.kegg.jp/kegg-bin/show_pathway?map02010/C05402%09,green/C00051%09,red/K02065%09,purple/C01083%09,green/K16785%09,purple/C01762%09,green/K05662%09,purple/C00135%09,green/K08711%09,red/C00123%09,green/K05658%09,red/C00120%09,red/K16786%09,purple/K16787%09,purple/K11085%09,purple/K05674%09,purple/C01487%09,red/K02067%09,purple/C00330%09,green/K02471%09,purple/C00387%09,green/K05657%09,pur…
map00591	Linoleic acid metabolism	Metabolism	Lipid metabolism	9/629	27/12542	6.646528881823	12542	629	27	9	53	3.935244886324385e-06	0.16981132075471697	2	7	-0.18518518518518517	{'C06426': {'ID_0035': 'down'}, 'C03242': {'ID_0053': 'down'}, 'C14762': {'ID_2328': 'down'}, 'K15718': {'gene_Dhu000012920': 'up'}, 'C14766': {'ID_1643': 'down'}, 'C01595': {'ID_0949': 'down'}, 'C00157': {'ID_0463': 'down', 'ID_0459': 'up', 'ID_0464': 'down'}}	C06426(['(6Z,9Z,12Z)-Octadecatrienoic acid; 6,9,12-Octadecatrienoic acid; gamma-Linolenic acid; Gamolenic acid']);C03242(['Dihomo-gamma-linolenate; Dihomo-gamma-linolenic acid; (8Z,11Z,14Z)-Icosatrienoic acid; (Z,Z,Z)-8,11,14-Eicosatrienoic acid; (Z,Z,Z)-8,11,14-Icosatrienoic acid; (Z,Z,Z)-8,11,14-Eicosatrienoate; (Z,Z,Z)-8,11,14-Icosatrienoate; 8,11,14-Eicosatrienoate; 8,11,14-Icosatrienoate; 8Z…	C06426(down);K16343(nodiff);C03242(down);K16342(nodiff);C14762(down);K01047(nodiff);K00454(nodiff);K14674(nodiff);K15718(up);C14766(down);C01595(down);C00157(up_down)	https://www.kegg.jp/kegg-bin/show_pathway?map00591/C00157%09,blue/K15718%09,red/C14762%09,green/K16343%09,purple/C03242%09,green/K16342%09,purple/K14674%09,purple/K01047%09,purple/C14766%09,green/C01595%09,green/K00454%09,purple/C06426%09,green
map01040	Biosynthesis of unsaturated fatty acids	Metabolism	Lipid metabolism	9/629	27/12542	6.646528881823	12542	629	27	9	106	3.935244886324385e-06	0.08490566037735849	2	7	-0.18518518518518517	{'C06426': {'ID_0035': 'down'}, 'C00712': {'ID_0488': 'down'}, 'C03242': {'ID_0053': 'down'}, 'C16525': {'ID_0058': 'down'}, 'C16526': {'ID_0059': 'down'}, 'K10258': {'gene_Dhu000002380': 'up'}, 'C01595': {'ID_0949': 'down'}, 'C06427': {'ID_0070': 'down'}, 'K10256': {'gene_Dhu000008210': 'up'}}	C06426(['(6Z,9Z,12Z)-Octadecatrienoic acid; 6,9,12-Octadecatrienoic acid; gamma-Linolenic acid; Gamolenic acid']);C00712(['(9Z)-Octadecenoic acid; (Z)-Octadec-9-enoic acid; Oleate; Oleic acid']);C03242(['Dihomo-gamma-linolenate; Dihomo-gamma-linolenic acid; (8Z,11Z,14Z)-Icosatrienoic acid; (Z,Z,Z)-8,11,14-Eicosatrienoic acid; (Z,Z,Z)-8,11,14-Icosatrienoic acid; (Z,Z,Z)-8,11,14-Eicosatrienoate; (Z…	K10251(nodiff);C06426(down);K00232(nodiff);C00712(down);C03242(down);C16525(down);C16526(down);K10703(nodiff);K10805(nodiff);K03921(nodiff);C00249(nodiff);K10246(nodiff);K10258(up);C01595(down);C06427(down);K07513(nodiff);K10256(up);K12405(nodiff)	https://www.kegg.jp/kegg-bin/show_pathway?map01040/K12405%09,purple/K00232%09,purple/C03242%09,green/K03921%09,purple/K10251%09,purple/C06427%09,green/K10703%09,purple/C16525%09,green/K10246%09,purple/C00249%09,purple/K10258%09,red/C01595%09,green/K10805%09,purple/C16526%09,green/K07513%09,purple/K10256%09,red/C06426%09,green/C00712%09,green
map00232	Caffeine metabolism	Metabolism	Biosynthesis of other secondary metabolites	6/629	8/12542	14.95468998410175	12542	629	8	6	38	3.9920811120469336e-07	0.15789473684210525	1	5	-0.5	{'C16358': {'ID_2378': 'down'}, 'C16359': {'ID_2379': 'down'}, 'C16357': {'ID_1967': 'down'}, 'C07130': {'ID_0167': 'up'}, 'C16353': {'ID_1690': 'down'}, 'C01762': {'ID_0088': 'down'}}	C16358(['1-Methylxanthine']);C16359(['1-Methyluric acid']);C16357(['3-Methylxanthine']);C07130(['Theophylline; 1,3-Dimethylxanthine']);C16353(['7-Methylxanthine']);C01762(['Xanthosine'])	C16358(down);C16359(down);K00106(nodiff);C16357(down);K00365(nodiff);C07130(up);C16353(down);C01762(down)	https://www.kegg.jp/kegg-bin/show_pathway?map00232/C16358%09,green/C16357%09,green/C07130%09,red/C01762%09,green/K00106%09,purple/K00365%09,purple/C16353%09,green/C16359%09,green
map00073	Cutin, suberine and wax biosynthesis	Metabolism	Lipid metabolism	9/629	35/12542	5.127322280263457	12542	629	35	9	41	4.132609906469447e-05	0.21951219512195122	5	4	0.02857142857142857	{'K15401': {'gene_Dhu000008529': 'up'}, 'K15404': {'gene_Dhu000002678': 'up'}, 'K15402': {'novel1508': 'up'}, 'C00712': {'ID_0488': 'down'}, 'C19418': {'ID_0048': 'down'}, 'K15400': {'gene_Dhu000026260': 'up'}, 'K15398': {'novel5952': 'up'}, 'C18218': {'ID_2308': 'down'}, 'C19615': {'ID_1093': 'down'}}	K15401(['CYP86A1; long-chain fatty acid omega-monooxygenase [1.14.14.80]']);K15404(['K15404, CER1; aldehyde decarbonylase [4.1.99.5]']);K15402(['CYP86B1; fatty acid omega-hydroxylase [1.14.-.-]']);C00712(['(9Z)-Octadecenoic acid; (Z)-Octadec-9-enoic acid; Oleate; Oleic acid']);C19418(['cis-9,10-Epoxystearic acid']);K15400(['HHT1; omega-hydroxypalmitate O-feruloyl transferase [2.3.1.188]']);K15398…	K15403(nodiff);K17991(nodiff);K15401(up);K15404(up);K15402(up);C00712(down);C19418(down);K20495(nodiff);K15400(up);K15398(up);K13356(nodiff);C00249(nodiff);C18218(down);C19615(down);K15406(nodiff)	https://www.kegg.jp/kegg-bin/show_pathway?map00073/K15403%09,purple/K15402%09,red/K15398%09,red/K20495%09,purple/K13356%09,purple/C19418%09,green/K15406%09,purple/K15404%09,red/C00249%09,purple/K15401%09,red/K17991%09,purple/C19615%09,green/C18218%09,green/C00712%09,green/K15400%09,red
map00941	Flavonoid biosynthesis	Metabolism	Biosynthesis of other secondary metabolites	20/629	44/12542	9.06344847521318	12542	629	44	20	101	4.279247889795985e-15	0.19801980198019803	18	2	0.36363636363636365	{'C00509': {'ID_0526': 'up'}, 'K05278': {'gene_Dhu000025136': 'up'}, 'C09833': {'ID_0275': 'up'}, 'K01859': {'gene_Dhu000006000': 'up'}, 'C05631': {'ID_1244': 'down'}, 'K05280': {'gene_Dhu000012876': 'up'}, 'K00487': {'novel7912': 'up'}, 'K13083': {'gene_Dhu000016471': 'up', 'gene_Dhu000016482': 'up'}, 'K00660': {'gene_Dhu000001149': 'up', 'gene_Dhu000024256': 'up', 'gene_Dhu000016901': 'up', 'ge…	C00509(["Naringenin; 4',5,7-Trihydroxyflavanone; (2S)-Naringenin; (-)-(2S)-Naringenin"]);K05278(['FLS; flavonol synthase [1.14.20.6]']);C09833(['Sakuranetin; Naringenin 7-methyl ether; (2S)-Sakuranetin']);K01859(['E5.5.1.6; chalcone isomerase [5.5.1.6]']);C05631(['Eriodictyol']);K05280(["CYP75B1; flavonoid 3'-monooxygenase [1.14.14.82]"]);K00487(['CYP73A; trans-cinnamate 4-monooxygenase [1.14.14.…	C00509(up);K00475(nodiff);K05278(up);C09833(up);K00588(nodiff);K01859(up);C05631(down);K22845(nodiff);K05280(up);K00487(up);K13083(up);K00660(up);C00774(up);C06561(up);K13065(up);C01460(down);K09754(nodiff)	https://www.kegg.jp/kegg-bin/show_pathway?map00941/K00487%09,red/C01460%09,green/K22845%09,purple/K05280%09,red/K00660%09,red/K09754%09,purple/K00588%09,purple/K13065%09,red/K00475%09,purple/C06561%09,red/K13083%09,red/K01859%09,red/C05631%09,green/C00774%09,red/C00509%09,red/C09833%09,red/K05278%09,red
map00944	Flavone and flavonol biosynthesis	Metabolism	Biosynthesis of other secondary metabolites	6/629	15/12542	7.975834658187599	12542	629	15	6	66	5.2686678951869644e-05	0.09090909090909091	4	2	0.13333333333333333	{'K05280': {'gene_Dhu000012876': 'up'}, 'K13264': {'gene_Dhu000022400': 'up'}, 'C05625': {'ID_0281': 'down'}, 'K13083': {'gene_Dhu000016471': 'up', 'gene_Dhu000016482': 'up'}, 'C01460': {'ID_0091': 'down'}}	K05280(["CYP75B1; flavonoid 3'-monooxygenase [1.14.14.82]"]);K13264(["IF7MAT; isoflavone 7-O-glucoside-6''-O-malonyltransferase [2.3.1.115]"]);C05625(['Rutin; 3-[[6-O-(6-Deoxy-alpha-L-mannopyranosyl)-beta-D-glucopyranosyl]oxy]-2-(3,4-dihydroxyphenyl)-5,7-dihydroxy-4H-1-benzopyran-4-one; Quercetin 3-rutinoside; Rutoside; Phytomelin']);K13083(["CYP75A; flavonoid 3',5'-hydroxylase [1.14.14.81]"]);C0…	C01750(nodiff);K05280(up);K13264(up);C05625(down);K13083(up);C12630(nodiff);C01460(down)	https://www.kegg.jp/kegg-bin/show_pathway?map00944/C12630%09,purple/K05280%09,red/C05625%09,green/K13083%09,red/K13264%09,red/C01750%09,purple/C01460%09,green
map00950	Isoquinoline alkaloid biosynthesis	Metabolism	Biosynthesis of other secondary metabolites	12/629	42/12542	5.697024755848284	12542	629	42	12	191	6.30187581349416e-07	0.06282722513089005	12	0	0.2857142857142857	{'K21311': {'gene_Dhu000026802': 'up', 'gene_Dhu000026789': 'up', 'gene_Dhu000026798': 'up'}, 'C00082': {'ID_0126': 'up'}, 'K14975': {'gene_Dhu000019325': 'up'}, 'C00811': {'ID_1870': 'up'}, 'C06533': {'ID_0022': 'up'}, 'K13382': {'novel1542': 'up', 'gene_Dhu000000751': 'up', 'gene_Dhu000017166': 'up', 'gene_Dhu000017171': 'up'}, 'K14976': {'gene_Dhu000019325': 'up'}, 'C00483': {'ID_0127': 'up'}}	K21311(['N4OMT; norbelladine O-methyltransferase [2.1.1.336]']);C00082(['L-Tyrosine; (S)-3-(p-Hydroxyphenyl)alanine; (S)-2-Amino-3-(p-hydroxyphenyl)propionic acid; Tyrosine']);K14975(['CODM; codeine 3-O-demethylase [1.14.11.32]']);C00811(['4-Coumarate; p-Coumaric acid; trans-4-Hydroxycinnamate; trans-p-Hydroxycinnamate; 4-Hydroxycinnamic acid; 4-Hydroxycinnamate']);C06533(['Papaverine']);K13382([…	K21311(up);K00276(nodiff);K13384(nodiff);C00082(up);K14975(up);C00811(up);C06533(up);K00815(nodiff);K13382(up);C03758(nodiff);K14455(nodiff);K22097(nodiff);K00811(nodiff);K14976(up);K15849(nodiff);C00483(up);K01593(nodiff)	https://www.kegg.jp/kegg-bin/show_pathway?map00950/K21311%09,red/C00811%09,red/K22097%09,purple/K14976%09,red/K14975%09,red/K13384%09,purple/C03758%09,purple/K15849%09,purple/K00815%09,purple/K13382%09,red/K00276%09,purple/K00811%09,purple/C06533%09,red/C00483%09,red/K01593%09,purple/K14455%09,purple/C00082%09,red
map01100	Metabolic pathways	Metabolism	Global and overview maps	234/629	2591/12542	1.8007963238285396	12542	629	2591	234	7591	9.710436023147822e-23	0.03082597813199842	155	79	0.02933230412967966	{'C07215': {'ID_2134': 'down'}, 'C12144': {'ID_0233': 'down'}, 'K00083': {'gene_Dhu000019210': 'up', 'gene_Dhu000013134': 'up'}, 'C00831': {'ID_0427': 'up'}, 'K01674': {'novel4819': 'up'}, 'C16353': {'ID_1690': 'down'}, 'K04120': {'gene_Dhu000025290': 'up'}, 'C00212': {'ID_1611': 'down'}, 'C06424': {'ID_0635': 'down'}, 'C00811': {'ID_1870': 'up'}, 'C01595': {'ID_0949': 'down'}, 'C00493': {'ID_024…	C07215(['o-Toluate; o-Methylbenzoate; o-Toluic Acid; 2-Methylbenzoic acid']);C12144(['Phytosphingosine; 4-D-Hydroxysphinganine']);K00083(['CAD; cinnamyl-alcohol dehydrogenase [1.1.1.195]']);C00831(['Pantetheine; (R)-Pantetheine']);K01674(['cah; carbonic anhydrase [4.2.1.1]']);C16353(['7-Methylxanthine']);K04120(['E5.5.1.13; ent-copalyl diphosphate synthase [5.5.1.13]']);C00212(['Adenosine']);C064…	K03857(nodiff);K00591(nodiff);K03715(nodiff);K01756(nodiff);C00327(nodiff);K07541(nodiff);K12235(nodiff);K00999(nodiff);K09188(nodiff);K00077(nodiff);K18081(nodiff);K01810(nodiff);K01969(nodiff);K00067(nodiff);K03541(nodiff);K20170(nodiff);K13421(nodiff);K00951(nodiff);K00276(nodiff);K00943(nodiff);C07215(down);K00818(nodiff);K04713(nodiff);K14172(nodiff);K03404(nodiff);K00827(nodiff);K00658(nodi…	https://www.kegg.jp/kegg-bin/show_pathway?map01100/K00547%09,purple/K02510%09,purple/K03517%09,purple/K03949%09,purple/K23558%09,purple/K00927%09,purple/K17285%09,purple/C01083%09,green/C00180%09,green/K01952%09,purple/K13831%09,purple/K02437%09,purple/K00213%09,purple/K01739%09,purple/K01184%09,red/K17900%09,purple/K02151%09,purple/K16860%09,purple/K05714%09,purple/K22846%09,red/C00500%09,purple…
